# Supplementary material for: Genomic and epigenomic determinants of heat stress-induced transcriptional memory in Arabidopsis
Source: Genome Biol. 2023 May 30;24:129. doi: 10.1186/s13059-023-02970-5 (PMC10230730; doi:10.1186/s13059-023-02970-5)
Supplement: Supplementary file 2 — Additional file 2: Supplementary Data 1. Statistical analyses. [file 13059_2023_2970_MOESM2_ESM.xlsx]

## Sheet: Fig. 1c HSFA2
	cluster tested to have higher values
Cluster	1	2	3	4	5	6	7	8	9	10	11	12	13	15
1		1	1	1.5e-05	1.7e-119	1.5e-81	1.1e-146	1	1.1e-05	3.8e-46	1.6e-19	8.9e-35	1.5e-28	0.18
2	0		1.5e-20	0	1.7e-248	1.6e-83	1e-245	1	2.7e-34	2.1e-87	3.5e-22	8.4e-35	1.8e-36	0.00057
3	0	4.9e-18		0	9e-260	3.8e-84	9.4e-256	1	2.1e-37	1.5e-90	3.2e-22	6.6e-35	1.4e-36	0.00034
4	3.4e-17	1	1		1.3e-161	4.3e-83	5e-197	1	2.8e-05	1.8e-62	1.2e-21	9.9e-35	6.9e-36	0.086
5	1	1	1	1		7.1e-56	5.8e-19	1	1	0.0008	2.1e-12	2.6e-29	6e-17	0.98
6	1	1	1	1	1		1	1	1	1	1	9.4e-06	0.58	1
7	1	1	1	1	1	5.3e-34		1	1	1	7.5e-06	5.2e-22	7.3e-07	1
8	1.6e-134	4.5e-63	2.4e-90	2.2e-133	2.2e-98	3.6e-55	8.2e-98		1.1e-33	7.9e-58	1.3e-19	8.7e-29	6.5e-30	0.0004
9	0.0078	1	1	0.28	4.6e-31	2.7e-29	4.8e-35	1		3.1e-26	4.2e-15	7.4e-20	2.3e-20	0.065
10	1	1	1	1	0.3	4.9e-44	1.1e-08	1	1		5.2e-12	4.4e-26	1.7e-15	1
11	1	1	1	1	1	8.6e-06	0.97	1	1	1		3.6e-09	0.004	1
12	1	1	1	1	1	1	1	1	1	1	1		1	1
13	1	1	1	1	1	0.003	1	1	1	1	0.6	0.00016		1
15	1	1	1	1	0.16	0.00046	0.032	1	0.92	0.11	0.0029	0.00069	0.0063

## Sheet: Fig. 1c HSFA3
	cluster tested to have higher values
Cluster	1	2	3	4	5	6	7	8	9	10	11	12	13	15
1		1	1	1	8.5e-48	9.5e-84	7.8e-126	1	2.2e-11	4.1e-48	7.8e-19	1.8e-34	1.3e-26	1
2	8.9e-195		1	5.7e-133	6.9e-178	1.6e-83	9.2e-229	0.99	6.3e-32	4.4e-83	4.1e-22	8.4e-35	7e-36	1
3	0	1.3e-189		0	1.3e-253	3.8e-84	9.4e-256	0.11	1.3e-41	1.5e-90	3.2e-22	6.6e-35	1.4e-36	1
4	6.9e-31	1	1		4.8e-94	4.3e-83	3.7e-188	1	9e-20	6.3e-72	8e-22	9.9e-35	8.9e-35	1
5	1	1	1	1		7.6e-68	5e-25	1	0.34	6.3e-21	1.3e-13	2.3e-30	1.8e-18	1
6	1	1	1	1	1		1	1	1	1	1	0.91	1	1
7	1	1	1	1	1	4.4e-62		1	1	0.00074	7.8e-05	3.4e-21	1.3e-06	1
8	7.1e-86	6.9e-24	0.93	4.4e-74	4.4e-96	3.6e-55	8.2e-98		6.8e-33	3.8e-57	1.3e-19	8.7e-29	6.5e-30	1
9	1	1	1	1	0.85	2.7e-29	2.7e-06	1		1.2e-07	1.5e-08	1.4e-17	3.1e-11	1
10	1	1	1	1	1	2.3e-43	0.97	1	1		0.046	1.2e-13	0.0069	1
11	1	1	1	1	1	2e-15	0.99	1	1	0.89		1.5e-07	0.1	1
12	1	1	1	1	1	2.6e-05	1	1	1	1	1		1	1
13	1	1	1	1	1	1.5e-17	1	1	1	1	0.82	2e-06		1
15	0.00034	0.0012	0.011	0.00036	0.00037	0.00046	0.00037	0.008	0.00061	0.00045	0.001	0.00069	0.00067

## Sheet: Fig. 3a
cluster	p.value	odds.ratio
1	1.66862e-15	1.5815
2	0.999973	0.772115
3	1	0.515326
4	0.999754	0.798454
5	6.42964e-05	1.60542
6	0.999874	0.258558
7	2.19822e-44	5.23596
8	0.931881	0.737006
9	0.572556	1.00661
10	0.997818	0.333942
11	0.00317226	3.28518
12	2.08558e-18	23.3542
13	0.395873	1.51055
14	0.435676	3.02026
15	0.576096	1.51005

## Sheet: Fig. 3b
cluster	p.value	odds.ratio
1	0.864151	0.834808
2	0.0132778	1.46376
3	1	0.376427
4	0.999311	0.525356
5	0.259192	1.29899
6	0.781451	0.660989
7	3.49989e-11	5.00758
8	0.184374	1.70142
9	1	0
10	0.700602	0.837683
11	0.452325	1.71537
12	3.05702e-09	14.8718
13	1	0
14	1	0
15	1	0

## Sheet: Fig. 7a
cluster	p.value	odds.ratio
1	0.363294	1.10511
2	0.285479	1.16647
3	1	0.146717
4	0.999914	0.320513
5	0.807411	0.690104
6	1	0
7	1.06477e-14	8.85979
8	0.492686	1.22261
9	1	0
10	0.480142	1.55928
11	1	0
12	4.20206e-12	28.9587
13	1	0
14	1	0
15	1	0

## Sheet: Fig. 7c
cluster	p.value	odds.ratio
1	0.911195	0.709501
2	0.851007	0.861492
3	0.937235	0.564073
4	0.996743	0.417669
5	1	0
6	1	0
7	0.99997	0.290988
8	3.50239e-14	19.1276
9	1	0
10	1	0
11	5.28379e-37	195.542
12	1	0
13	0.162213	5.83228
14	3.31894e-18	373.422
15	0.00504156	Inf

## Sheet: Fig. 7f
HSFA2, NHS	group tested for higher values					p<0.05
	111	11o	1oo	others		111	11o	1oo	others
111	1	0.340054	0.00286249	0.0145681				*	*
11o	0.519832	1	3.84372e-06	5.98578e-05				*	*
1oo	0.997165	0.966676	1	0.594248
others	0.998678	0.994429	0.022117	1				*
HSFA2, ACC+4h
	111	11o	1oo	others
111	1	0.996115	0.977476	1
11o	0.0118195	1	0.208288	0.808529		*
1oo	9.69245e-07	0.0309992	1	1		*	*
others	2.44027e-14	6.69823e-10	1.40425e-47	1		*	*	*
HSFA2, ACC+28h
	111	11o	1oo	others
111	1	0.781663	0.0383048	0.269657				*
11o	0.233902	1	0.000953481	0.173597				*
1oo	0.0542254	0.167274	1	0.967178
others	0.00144604	0.0314905	1.25275e-14	1		*	*	*
HSFA2, ACC+52h
	111	11o	1oo	others
111	1	0.650056	0.014798	0.176597				*
11o	0.373317	1	0.00286937	0.212099				*
1oo	0.179322	0.412559	1	0.835169
others	0.030647	0.0580284	4.18855e-14	1		*		*
HSFA3, NHS
	111	11o	1oo	others
111	1	0.527477	0.0273887	0.0599641				*
11o	0.456581	1	0.000165855	0.000291774				*	*
1oo	0.999034	0.995383	1	0.603021
others	0.993692	0.988064	0.100399	1
HSFA3, ACC+4h
	111	11o	1oo	others
111	1	0.996115	1	0.999995
11o	0.000516665	1	0.890753	0.943116		*
1oo	1.62513e-08	0.0224469	1	0.950717		*	*
others	9.69266e-20	1.21217e-10	3.26152e-43	1		*	*	*
HSFA3, ACC+28h
	111	11o	1oo	others
111	1	0.996115	0.586701	0.828068
11o	0.0020111	1	0.0057436	0.113535		*		*
1oo	0.000191314	0.0557242	1	0.792567		*
others	1.63253e-08	0.00591031	2.61078e-18	1		*	*	*
HSFA3, ACC+52h
	111	11o	1oo	others
111	1	0.974205	0.161767	0.6918
11o	0.114375	1	0.000895381	0.0815215				*
1oo	0.0757552	0.272772	1	0.890054
others	0.0021425	0.0504143	6.06891e-14	1		*		*

## Sheet: Fig. 8b
		cluster tested to have higher values
	Cluster	1	2	3	4	5	6	7	8	9	10	11	12	13	14	15
	1		0.22	0.48	0.79	0.74	0.0069	0.00018	0.46	0.28	0.014	0.13	0.00063	0.14	0.069	0.66
	2	0.019		0.51	0.02	0.23	0.0052	1e-06	0.74	0.3	0.013	0.067	0.00017	0.16	0.054	0.68
	3	0.015	0.21		0.12	0.4	0.0034	6.5e-06	0.59	0.23	0.011	0.067	0.00029	0.12	0.058	0.64
	4	0.19	0.051	0.17		0.67	0.004	0.00063	0.32	0.22	0.0079	0.14	0.00039	0.12	0.068	0.65
	5	0.082	0.019	0.047	0.27		0.0013	0.0039	0.11	0.12	0.0026	0.14	0.0024	0.084	0.066	0.58
	6	0.31	0.68	0.67	0.42	0.44		0.021	0.95	0.8	0.84	0.07	0.0021	0.68	0.051	0.9
	7	1	0.99	1	0.99	1	0.048		0.81	0.45	0.046	0.63	0.015	0.21	0.12	0.72
	8	0.0021	0.032	0.029	0.0046	0.011	0.0023	2.5e-06		0.19	0.006	0.011	0.00061	0.19	0.035	0.7
	9	0.2	0.33	0.34	0.2	0.24	0.33	0.023	0.88		0.46	0.055	0.018	0.52	0.048	0.89
	10	0.36	0.65	0.61	0.38	0.4	0.85	0.031	0.93	0.84		0.063	0.0028	0.74	0.052	0.87
	11	0.92	0.97	0.94	0.94	0.83	0.41	0.7	0.98	0.66	0.31		0.069	0.27	0.18	0.76
	12	0.65	0.54	0.64	0.76	0.99	0.03	0.43	0.61	0.2	0.038	0.55		0.13	0.25	0.59
	13	0.079	0.14	0.14	0.11	0.12	0.22	0.023	0.46	0.18	0.21	0.041	0.02		0.038	0.61
	14	0.91	0.94	0.93	0.9	0.9	0.96	0.79	0.98	0.97	0.95	0.83	0.55	1		1
	15	0.53	0.61	0.61	0.58	0.56	0.61	0.4	0.78	0.62	0.57	0.4	0.37	0.44	0.14

## Sheet: Fig. 8d
		cluster tested to have higher value
	Cluster	1	2	3	4	5	6	7	8	9	10	11	12	13	14
	1		2.4e-128	0.95	0.00082	0.25	1	0.99	0.012	1	1	0.0011	1	1	1.7e-05
	2	4.7e-82		6.2e-30	3.6e-34	8.9e-10	0.16	1.3e-43	0.0021	0.00067	0.44	8.7e-09	0.98	1	1.2e-06
	3	2.5e-08	1.3e-125		1.2e-16	0.034	1	0.092	6.9e-06	1	0.97	0.00011	1	1	2e-05
	4	7.1e-07	1.3e-82	0.031		0.0033	1	0.65	0.11	0.91	1	3.7e-05	1	1	5.8e-06
	5	0.0018	5.1e-16	0.19	7.9e-05		1	0.052	0.0005	1	0.91	0.00088	1	1	0.00017
	6	1.7e-21	1.3e-86	1.1e-09	1.3e-29	6.1e-06		3.1e-13	8.2e-14	0.19	0.00066	1.1e-08	1	1	2.1e-06
	7	6.5e-09	3e-235	0.029	2.1e-17	0.0061	1		4.8e-05	0.93	0.99	4.8e-05	1	1	6.3e-06
	8	0.12	0.0018	0.45	0.85	0.083	1	0.85		0.92	1	0.00027	1	1	1.8e-05
	9	2.6e-21	9.7e-70	3.5e-09	5.1e-28	0.0007	0.42	1.1e-13	7.9e-15		0.00063	2.5e-08	0.99	1	1.1e-05
	10	1.8e-10	7.9e-44	1.8e-06	1.3e-10	1.3e-05	0.78	3.9e-05	3.6e-07	0.12		2.5e-07	1	1	2.8e-06
	11	1	0.93	1	1	1	1	1	1	1	1		1	1	0.021
	12	9.8e-12	2.4e-24	1.3e-08	1.8e-13	2e-05	0.00069	1.1e-09	2.5e-11	0.0015	1.6e-05	5e-10		1	8.1e-06
	13	9.9e-14	9.4e-21	3.4e-11	7.9e-15	1.9e-08	4.1e-07	3.4e-12	3.7e-14	2.9e-06	2.5e-08	5.1e-12	0.033		1.1e-06
	14	1	0.81	1	1	1	1	1	1	1	1	0.81	1	1

## Sheet: Fig. 8f
		group tested to have higher value
	Cluster	111	11o	1oo	others
	111		0.99	1	1
	11o	0.00028		0.32	1
	1oo	0.00045	0.0036		1.7e-05
	others	1.6e-10	0.00077	4.7e-35
