# Supplementary material for: Genomic and epigenomic determinants of heat stress-induced transcriptional memory in Arabidopsis
Source: Genome Biol. 2023 May 30;24:129. doi: 10.1186/s13059-023-02970-5 (PMC10230730; doi:10.1186/s13059-023-02970-5)
Supplement: Supplementary file 3 — Additional file 3: Supplementary Data 2. ChIP-seq clustering genes. [file 13059_2023_2970_MOESM3_ESM.xlsx]

## Sheet: gene-clusters-with-short-descri
gene	cluster	short description
AT1G01010	1	NAC domain containing protein 1
AT1G01040	1	dicer-like 1
AT1G01050	1	pyrophosphorylase 1
AT1G01115	1	NA
AT1G01150	1	Homeodomain-like protein with RING/FYVE/PHD-type zinc finger domain
AT1G01280	1	cytochrome P450, family 703, subfamily A, polypeptide 2
AT1G01300	1	Eukaryotic aspartyl protease family protein
AT1G01320	1	Tetratricopeptide repeat (TPR)-like superfamily protein
AT1G01340	1	cyclic nucleotide gated channel 10
AT1G01570	1	Protein of unknown function (DUF604)
AT1G01600	1	cytochrome P450, family 86, subfamily A, polypeptide 4
AT1G01610	1	glycerol-3-phosphate acyltransferase 4
AT1G01620	1	plasma membrane intrinsic protein 1C
AT1G01820	1	peroxin 11c
AT1G01830	1	ARM repeat superfamily protein
AT1G01940	1	Cyclophilin-like peptidyl-prolyl cis-trans isomerase family protein
AT1G01950	1	armadillo repeat kinesin 2
AT1G02070	1	NA
AT1G02130	1	RAS 5
AT1G02150	1	Tetratricopeptide repeat (TPR)-like superfamily protein
AT1G02205	1	Fatty acid hydroxylase superfamily
AT1G02350	1	protoporphyrinogen oxidase-related
AT1G02420	1	Pentatricopeptide repeat (PPR) superfamily protein
AT1G02480	1	pre-tRNA
AT1G02750	1	Drought-responsive family protein
AT1G02930	1	glutathione S-transferase 6
AT1G02965	1	NA
AT1G03040	1	basic helix-loop-helix (bHLH) DNA-binding superfamily protein
AT1G03140	1	splicing factor Prp18 family protein
AT1G03180	1	NA
AT1G03220	1	Eukaryotic aspartyl protease family protein
AT1G03260	1	SNARE associated Golgi protein family
AT1G03440	1	Leucine-rich repeat (LRR) family protein
AT1G03515	1	pre-tRNA
AT1G03570	1	pre-tRNA
AT1G03630	1	protochlorophyllide oxidoreductase C
AT1G03687	1	DTW domain-containing protein
AT1G03730	1	NA
AT1G03746	1	snoRNA
AT1G03850	1	Glutaredoxin family protein
AT1G03980	1	phytochelatin synthase 2
AT1G03982	1	PAK-box/P21-Rho-binding family protein
AT1G04080	1	Tetratricopeptide repeat (TPR)-like superfamily protein
AT1G04120	1	multidrug resistance-associated protein 5
AT1G04180	1	YUCCA 9
AT1G04240	1	AUX/IAA transcriptional regulator family protein
AT1G04270	1	cytosolic ribosomal protein S15
AT1G04420	1	NAD(P)-linked oxidoreductase superfamily protein
AT1G04590	1	NA
AT1G04684	1	NA
AT1G04780	1	Ankyrin repeat family protein
AT1G04810	1	26S proteasome regulatory complex, non-ATPase subcomplex, Rpn2/Psmd1 subunit
AT1G04950	1	TATA BOX ASSOCIATED FACTOR II 59
AT1G05100	1	mitogen-activated protein kinase kinase kinase 18
AT1G05170	1	Galactosyltransferase family protein
AT1G05210	1	Transmembrane protein 97, predicted
AT1G05330	1	NA
AT1G05430	1	NA
AT1G05562	1	NA
AT1G05575	1	NA
AT1G05810	1	RAB GTPase homolog A5E
AT1G06130	1	glyoxalase 2-4
AT1G06160	1	octadecanoid-responsive Arabidopsis AP2/ERF 59
AT1G06530	1	Tropomyosin-related
AT1G06570	1	phytoene desaturation 1
AT1G06670	1	nuclear DEIH-boxhelicase
AT1G06690	1	NAD(P)-linked oxidoreductase superfamily protein
AT1G06790	1	RNA polymerase Rpb7 N-terminal domain-containing protein
AT1G06810	1	NA
AT1G07010	1	Calcineurin-like metallo-phosphoesterase superfamily protein
AT1G07150	1	mitogen-activated protein kinase kinase kinase 13
AT1G07190	1	NA
AT1G07210	1	Ribosomal protein S18
AT1G07250	1	UDP-glucosyl transferase 71C4
AT1G07330	1	NA
AT1G07480	1	Transcription factor IIA, alpha/beta subunit
AT1G07510	1	FTSH protease 10
AT1G07530	1	SCARECROW-like 14
AT1G07780	1	phosphoribosylanthranilate isomerase 1
AT1G07910	1	RNAligase
AT1G08320	1	bZIP transcription factor family protein
AT1G08340	1	Rho GTPase activating protein with PAK-box/P21-Rho-binding domain
AT1G08410	1	P-loop containing nucleoside triphosphate hydrolases superfamily protein
AT1G08890	1	Major facilitator superfamily protein
AT1G08910	1	zinc ion binding;zinc ion binding
AT1G08930	1	Major facilitator superfamily protein
AT1G08990	1	plant glycogenin-like starch initiation protein 5
AT1G09010	1	glycoside hydrolase family 2 protein
AT1G09160	1	Protein phosphatase 2C family protein
AT1G09230	1	RNA-binding (RRM/RBD/RNP motifs) family protein
AT1G09270	1	importin alpha isoform 4
AT1G09350	1	galactinol synthase 3
AT1G09540	1	myb domain protein 61
AT1G09830	1	Glycinamide ribonucleotide (GAR) synthetase
AT1G09920	1	TRAF-type zinc finger-related
AT1G09940	1	Glutamyl-tRNA reductase family protein
AT1G09950	1	RESPONSE TO ABA AND SALT 1
AT1G09960	1	sucrose transporter 4
AT1G10050	1	glycosyl hydrolase family 10 protein / carbohydrate-binding domain-containing protein
AT1G10130	1	endoplasmic reticulum-type calcium-transporting ATPase 3
AT1G10140	1	Uncharacterised conserved protein UCP031279
AT1G10230	1	SKP1-like 18
AT1G10410	1	Protein of unknown function (DUF1336)
AT1G10470	1	response regulator 4
AT1G10560	1	plant U-box 18
AT1G10590	1	Nucleic acid-binding, OB-fold-like protein
AT1G10660	1	NA
AT1G10740	1	alpha/beta-Hydrolases superfamily protein
AT1G10840	1	translation initiation factor 3 subunit H1
AT1G10870	1	ARF-GAP domain 4
AT1G11310	1	Seven transmembrane MLO family protein
AT1G11660	1	heat shock protein 70 (Hsp 70) family protein
AT1G11790	1	arogenate dehydratase 1
AT1G11880	1	transferases, transferring hexosyl groups
AT1G12000	1	Phosphofructokinase family protein
AT1G12060	1	BCL-2-associated athanogene 5
AT1G12290	1	Disease resistance protein (CC-NBS-LRR class) family
AT1G12390	1	Cornichon family protein
AT1G12411	1	NA
AT1G12470	1	zinc ion binding
AT1G12800	1	Nucleic acid-binding, OB-fold-like protein
AT1G12920	1	eukaryotic release factor 1-2
AT1G12960	1	Ribosomal protein L18e/L15 superfamily protein
AT1G13120	1	embryo defective 1745
AT1G13170	1	OSBP(oxysterol binding protein)-related protein 1D
AT1G13245	1	ROTUNDIFOLIA like 17
AT1G13280	1	allene oxide cyclase 4
AT1G13360	1	NA
AT1G13690	1	ATPase E1
AT1G13740	1	ABI five binding protein 2
AT1G13910	1	Leucine-rich repeat (LRR) family protein
AT1G14380	1	IQ-domain 28
AT1G14400	1	ubiquitin carrier protein 1
AT1G14410	1	ssDNA-binding transcriptional regulator
AT1G14490	1	Predicted AT-hook DNA-binding family protein
AT1G14610	1	valyl-tRNA synthetase / valine--tRNA ligase (VALRS)
AT1G14720	1	xyloglucan endotransglucosylase/hydrolase 28
AT1G15040	1	Class I glutamine amidotransferase-like superfamily protein
AT1G15270	1	Translation machinery associated TMA7
AT1G15280	1	CASC3/Barentsz eIF4AIII binding
AT1G15380	1	Lactoylglutathione lyase / glyoxalase I family protein
AT1G15385	1	NA
AT1G15550	1	gibberellin 3-oxidase 1
AT1G15772	1	NA
AT1G15860	1	Domain of unknown function (DUF298)
AT1G15880	1	golgi snare 11
AT1G15885	1	NA
AT1G15940	1	Tudor/PWWP/MBT superfamily protein
AT1G15970	1	DNA glycosylase superfamily protein
AT1G15980	1	NDH-dependent cyclic electron flow 1
AT1G16022	1	NA
AT1G16150	1	wall associated kinase-like 4
AT1G16280	1	RNA helicase 36
AT1G16520	1	NA
AT1G16635	1	NA
AT1G16670	1	Protein kinase superfamily protein
AT1G16740	1	Ribosomal protein L20
AT1G16810	1	NA
AT1G16840	1	NA
AT1G17110	1	ubiquitin-specific protease 15
AT1G17360	1	NA
AT1G17420	1	lipoxygenase 3
AT1G17455	1	ELF4-like 4
AT1G17620	1	Late embryogenesis abundant (LEA) hydroxyproline-rich glycoprotein family
AT1G17630	1	Pentatricopeptide repeat (PPR-like) superfamily protein
AT1G17880	1	basic transcription factor 3
AT1G18070	1	Translation elongation factor EF1A/initiation factor IF2gamma family protein
AT1G18370	1	ATP binding microtubule motor family protein
AT1G18400	1	BR enhanced expression 1
AT1G18620	1	NA
AT1G18820	1	pre-tRNA
AT1G18980	1	RmlC-like cupins superfamily protein
AT1G19140	1	NA
AT1G19180	1	jasmonate-zim-domain protein 1
AT1G19300	1	Nucleotide-diphospho-sugar transferases superfamily protein
AT1G19373	1	snoRNA
AT1G19397	1	NA
AT1G19580	1	gamma carbonic anhydrase 1
AT1G19870	1	IQ-domain 32
AT1G19940	1	glycosyl hydrolase 9B5
AT1G19980	1	cytomatrix protein-related
AT1G20220	1	Alba DNA/RNA-binding protein
AT1G20270	1	2-oxoglutarate (2OG) and Fe(II)-dependent oxygenase superfamily protein
AT1G20330	1	sterol methyltransferase 2
AT1G20350	1	translocase inner membrane subunit 17-1
AT1G20515	1	other RNA
AT1G20760	1	Calcium-binding EF hand family protein
AT1G20850	1	xylem cysteine peptidase 2
AT1G20890	1	NA
AT1G20930	1	cyclin-dependent kinase B2;2
AT1G21000	1	PLATZ transcription factor family protein
AT1G21010	1	NA
AT1G21050	1	Protein of unknown function, DUF617
AT1G21460	1	Nodulin MtN3 family protein
AT1G21560	1	NA
AT1G21680	1	DPP6 N-terminal domain-like protein
AT1G21738	1	NA
AT1G21760	1	F-box protein 7
AT1G21830	1	NA
AT1G21900	1	emp24/gp25L/p24 family/GOLD family protein
AT1G22430	1	GroES-like zinc-binding dehydrogenase family protein
AT1G22530	1	PATELLIN 2
AT1G22610	1	C2 calcium/lipid-binding plant phosphoribosyltransferase family protein
AT1G22830	1	Tetratricopeptide repeat (TPR)-like superfamily protein
AT1G22850	1	SNARE associated Golgi protein family
AT1G23180	1	ARM repeat superfamily protein
AT1G23310	1	glutamate:glyoxylate aminotransferase
AT1G23330	1	alpha/beta-Hydrolases superfamily protein
AT1G23390	1	Kelch repeat-containing F-box family protein
AT1G23540	1	Protein kinase superfamily protein
AT1G23550	1	similar to RCD one 2
AT1G23740	1	Oxidoreductase, zinc-binding dehydrogenase family protein
AT1G23980	1	RING/U-box superfamily protein
AT1G24095	1	Putative thiol-disulphide oxidoreductase DCC
AT1G24150	1	formin homologue 4
AT1G24510	1	TCP-1/cpn60 chaperonin family protein
AT1G24822	1	NA
AT1G24880	1	UDP-3-O-acyl N-acetylglycosamine deacetylase family protein
AT1G24996	1	NA
AT1G25054	1	UDP-3-O-acyl N-acetylglycosamine deacetylase family protein
AT1G25175	1	other RNA
AT1G25490	1	ARM repeat superfamily protein
AT1G25510	1	Eukaryotic aspartyl protease family protein
AT1G25560	1	AP2/B3 transcription factor family protein
AT1G26090	1	P-loop containing nucleoside triphosphate hydrolases superfamily protein
AT1G26300	1	BSD domain-containing protein
AT1G26600	1	CLAVATA3/ESR-RELATED 9
AT1G26840	1	origin recognition complex protein 6
AT1G26921	1	NA
AT1G27090	1	glycine-rich protein
AT1G27100	1	Actin cross-linking protein
AT1G27170	1	transmembrane receptors;ATP binding
AT1G27760	1	interferon-related developmental regulator family protein / IFRD protein family
AT1G27970	1	nuclear transport factor 2B
AT1G28060	1	Pre-mRNA-splicing factor 3
AT1G28200	1	FH interacting protein 1
AT1G28260	1	Telomerase activating protein Est1
AT1G28340	1	receptor like protein 4
AT1G28760	1	Uncharacterized conserved protein (DUF2215)
AT1G29250	1	Alba DNA/RNA-binding protein
AT1G29260	1	peroxin 7
AT1G29470	1	S-adenosyl-L-methionine-dependent methyltransferases superfamily protein
AT1G29640	1	Protein of unknown function, DUF584
AT1G29690	1	MAC/Perforin domain-containing protein
AT1G29785	1	other RNA
AT1G30050	1	NA
AT1G30060	1	COP1-interacting protein-related
AT1G30090	1	Galactose oxidase/kelch repeat superfamily protein
AT1G30330	1	auxin response factor 6
AT1G30350	1	Pectin lyase-like superfamily protein
AT1G30360	1	Early-responsive to dehydration stress protein (ERD4)
AT1G30480	1	D111/G-patch domain-containing protein
AT1G30580	1	GTP binding
AT1G30590	1	RNA polymerase I specific transcription initiation factor RRN3 protein
AT1G30680	1	toprim domain-containing protein
AT1G30757	1	NA
AT1G31130	1	NA
AT1G31150	1	Domain of unknown function (DUF1985)
AT1G31280	1	Argonaute family protein
AT1G31420	1	Leucine-rich repeat protein kinase family protein
AT1G31600	1	RNA-binding (RRM/RBD/RNP motifs) family protein
AT1G31817	1	Ribosomal L18p/L5e family protein
AT1G31835	1	NA
AT1G31840	1	Tetratricopeptide repeat (TPR)-like superfamily protein
AT1G31910	1	GHMP kinase family protein
AT1G32050	1	SCAMP family protein
AT1G32330	1	heat shock transcription factor A1D
AT1G32730	1	NA
AT1G32780	1	GroES-like zinc-binding dehydrogenase family protein
AT1G32870	1	NAC domain protein 13
AT1G33055	1	NA
AT1G33110	1	MATE efflux family protein
AT1G33240	1	GT-2-like 1
AT1G33370	1	pre-tRNA
AT1G33500	1	NA
AT1G33520	1	D111/G-patch domain-containing protein
AT1G33970	1	P-loop containing nucleoside triphosphate hydrolases superfamily protein
AT1G34360	1	translation initiation factor 3 (IF-3) family protein
AT1G34550	1	Protein of unknown function (DUF616)
AT1G34570	1	Essential protein Yae1, N-terminal
AT1G34630	1	NA
AT1G35140	1	Phosphate-responsive 1 family protein
AT1G35220	1	NA
AT1G35430	1	NA
AT1G35501	1	MIR773a; miRNA
AT1G35510	1	O-fucosyltransferase family protein
AT1G35516	1	myb-like transcription factor family protein
AT1G35660	1	NA
AT1G36380	1	NA
AT1G36730	1	Translation initiation factor IF2/IF5
AT1G36732	1	conserved peptide upstream open reading frame 19
AT1G44350	1	IAA-leucine resistant (ILR)-like gene 6
AT1G44414	1	NA
AT1G45000	1	AAA-type ATPase family protein
AT1G46554	1	other RNA
AT1G47570	1	RING/U-box superfamily protein
AT1G48240	1	novel plant snare 12
AT1G48450	1	Protein of unknown function (DUF760)
AT1G48720	1	NA
AT1G49005	1	CLAVATA3/ESR-RELATED 11
AT1G49420	1	Heavy metal transport/detoxification superfamily protein
AT1G49560	1	Homeodomain-like superfamily protein
AT1G49710	1	fucosyltransferase 12
AT1G49720	1	abscisic acid responsive element-binding factor 1
AT1G49938	1	NA
AT1G50040	1	Protein of unknown function (DUF1005)
AT1G50140	1	P-loop containing nucleoside triphosphate hydrolases superfamily protein
AT1G50250	1	FTSH protease 1
AT1G50290	1	NA
AT1G50390	1	pfkB-like carbohydrate kinase family protein
AT1G50460	1	hexokinase-like 1
AT1G50590	1	RmlC-like cupins superfamily protein
AT1G50630	1	Protein of unknown function (DUF3537)
AT1G50740	1	Transmembrane proteins 14C
AT1G51200	1	A20/AN1-like zinc finger family protein
AT1G51340	1	MATE efflux family protein
AT1G51400	1	Photosystem II 5 kD protein
AT1G51430	1	NA
AT1G51700	1	DOF zinc finger protein 1
AT1G51790	1	Leucine-rich repeat protein kinase family protein
AT1G51980	1	Insulinase (Peptidase family M16) protein
AT1G52347	1	other RNA
AT1G52565	1	NA
AT1G53180	1	NA
AT1G53380	1	Plant protein of unknown function (DUF641)
AT1G53430	1	Leucine-rich repeat transmembrane protein kinase
AT1G53510	1	mitogen-activated protein kinase 18
AT1G53710	1	Calcineurin-like metallo-phosphoesterase superfamily protein
AT1G53720	1	cyclophilin 59
AT1G53730	1	STRUBBELIG-receptor family 6
AT1G53785	1	NA
AT1G53850	1	20S proteasome alpha subunit E1
AT1G53860	1	Remorin family protein
AT1G54130	1	RELA/SPOT homolog 3
AT1G54160	1	nuclear factor Y, subunit A5
AT1G54240	1	winged-helix DNA-binding transcription factor family protein
AT1G54290	1	Translation initiation factor SUI1 family protein
AT1G54830	1	nuclear factor Y, subunit C3
AT1G54990	1	alpha/beta-Hydrolases superfamily protein
AT1G55330	1	arabinogalactan protein 21
AT1G55805	1	BolA-like family protein
AT1G55920	1	serine acetyltransferase 2;1
AT1G55980	1	FAD/NAD(P)-binding oxidoreductase family protein
AT1G56070	1	Ribosomal protein S5/Elongation factor G/III/V family protein
AT1G56170	1	nuclear factor Y, subunit C2
AT1G56233	1	Protein of unknown function (PD694200)
AT1G56300	1	Chaperone DnaJ-domain superfamily protein
AT1G56670	1	GDSL-like Lipase/Acylhydrolase superfamily protein
AT1G58170	1	Disease resistance-responsive (dirigent-like protein) family protein
AT1G58200	1	MSCS-like 3
AT1G58220	1	Homeodomain-like superfamily protein
AT1G58400	1	Disease resistance protein (CC-NBS-LRR class) family
AT1G58440	1	FAD/NAD(P)-binding oxidoreductase family protein
AT1G58807	1	Disease resistance protein (CC-NBS-LRR class) family
AT1G58848	1	Disease resistance protein (CC-NBS-LRR class) family
AT1G59124	1	Disease resistance protein (CC-NBS-LRR class) family
AT1G59218	1	Disease resistance protein (CC-NBS-LRR class) family
AT1G59980	1	ARG1-like 2
AT1G60790	1	Plant protein of unknown function (DUF828)
AT1G60989	1	SCR-like 7
AT1G61097	1	Expressed protein
AT1G61460	1	S-locus protein kinase, putative
AT1G61640	1	Protein kinase superfamily protein
AT1G61740	1	Sulfite exporter TauE/SafE family protein
AT1G62010	1	Mitochondrial transcription termination factor family protein
AT1G62040	1	Ubiquitin-like superfamily protein
AT1G62180	1	5'adenylylphosphosulfate reductase 2
AT1G62181	1	NA
AT1G62290	1	Saposin-like aspartyl protease family protein
AT1G62570	1	flavin-monooxygenase glucosinolate S-oxygenase 4
AT1G62600	1	Flavin-binding monooxygenase family protein
AT1G62660	1	Glycosyl hydrolases family 32 protein
AT1G62760	1	Plant invertase/pectin methylesterase inhibitor superfamily protein
AT1G62830	1	LSD1-like 1
AT1G63010	1	Major Facilitator Superfamily with SPX (SYG1/Pho81/XPR1) domain-containing protein
AT1G63250	1	DEA(D/H)-box RNA helicase family protein
AT1G63680	1	acid-amino acid ligases;ligases;ATP binding;ATP binding;ligases
AT1G63690	1	SIGNAL PEPTIDE PEPTIDASE-LIKE 2
AT1G63740	1	Disease resistance protein (TIR-NBS-LRR class) family
AT1G63840	1	RING/U-box superfamily protein
AT1G63860	1	Disease resistance protein (TIR-NBS-LRR class) family
AT1G63970	1	isoprenoid F
AT1G64390	1	glycosyl hydrolase 9C2
AT1G64510	1	Translation elongation factor EF1B/ribosomal protein S6 family protein
AT1G64520	1	regulatory particle non-ATPase 12A
AT1G64600	1	methyltransferases;copper ion binding
AT1G64860	1	sigma factor A
AT1G64980	1	Nucleotide-diphospho-sugar transferases superfamily protein
AT1G64990	1	GPCR-type G protein 1
AT1G65000	1	NA
AT1G65220	1	ARM repeat superfamily protein
AT1G65290	1	mitochondrial acyl carrier protein 2
AT1G65440	1	global transcription factor group B1
AT1G65520	1	delta(3), delta(2)-enoyl CoA isomerase 1
AT1G65590	1	beta-hexosaminidase 3
AT1G65980	1	thioredoxin-dependent peroxidase 1
AT1G66060	1	Family of unknown function (DUF577)
AT1G66080	1	NA
AT1G66150	1	transmembrane kinase 1
AT1G66400	1	calmodulin like 23
AT1G66410	1	calmodulin 4
AT1G67000	1	Protein kinase superfamily protein
AT1G67090	1	ribulose bisphosphate carboxylase small chain 1A
AT1G67300	1	Major facilitator superfamily protein
AT1G67340	1	HCP-like superfamily protein with MYND-type zinc finger
AT1G67440	1	Minichromosome maintenance (MCM2/3/5) family protein
AT1G67540	1	NA
AT1G68590	1	Ribosomal protein PSRP-3/Ycf65
AT1G68620	1	alpha/beta-Hydrolases superfamily protein
AT1G68910	1	WPP domain-interacting protein 2
AT1G69250	1	Nuclear transport factor 2 (NTF2) family protein with RNA binding (RRM-RBD-RNP motifs) domain
AT1G69295	1	plasmodesmata callose-binding protein 4
AT1G69460	1	emp24/gp25L/p24 family/GOLD family protein
AT1G69620	1	ribosomal protein L34
AT1G69730	1	Wall-associated kinase family protein
AT1G69750	1	cytochrome c oxidase 19-2
AT1G69850	1	nitrate transporter 1:2
AT1G69890	1	Protein of unknown function (DUF569)
AT1G70090	1	glucosyl transferase family 8
AT1G70180	1	Sterile alpha motif (SAM) domain-containing protein
AT1G70200	1	RNA-binding (RRM/RBD/RNP motifs) family protein
AT1G70209	1	NA
AT1G70280	1	NHL domain-containing protein
AT1G70320	1	ubiquitin-protein ligase 2
AT1G70420	1	Protein of unknown function (DUF1645)
AT1G70540	1	Plant invertase/pectin methylesterase inhibitor superfamily protein
AT1G70645	1	MIR777a; miRNA
AT1G71020	1	ARM repeat superfamily protein
AT1G71310	1	cobalt ion binding
AT1G71340	1	PLC-like phosphodiesterases superfamily protein
AT1G71490	1	Tetratricopeptide repeat (TPR)-like superfamily protein
AT1G71500	1	Rieske (2Fe-2S) domain-containing protein
AT1G71790	1	Subunits of heterodimeric actin filament capping protein Capz superfamily
AT1G71850	1	Ubiquitin carboxyl-terminal hydrolase family protein
AT1G72100	1	late embryogenesis abundant domain-containing protein / LEA domain-containing protein
AT1G72141	1	NA
AT1G72150	1	PATELLIN 1
AT1G72175	1	RING/U-box protein with domain of unknown function (DUF 1232)
AT1G72410	1	COP1-interacting protein-related
AT1G72430	1	SAUR-like auxin-responsive protein family
AT1G72440	1	CCAAT-binding factor
AT1G72490	1	NA
AT1G72540	1	Protein kinase superfamily protein
AT1G72660	1	P-loop containing nucleoside triphosphate hydrolases superfamily protein
AT1G72760	1	Protein kinase superfamily protein
AT1G73350	1	NA
AT1G73380	1	NA
AT1G73480	1	alpha/beta-Hydrolases superfamily protein
AT1G73690	1	cyclin-dependent kinase D1;1
AT1G73740	1	UDP-Glycosyltransferase superfamily protein
AT1G73770	1	NA
AT1G73810	1	Core-2/I-branching beta-1,6-N-acetylglucosaminyltransferase family protein
AT1G74010	1	Calcium-dependent phosphotriesterase superfamily protein
AT1G74330	1	Protein kinase superfamily protein
AT1G74380	1	xyloglucan xylosyltransferase 5
AT1G74456	1	snoRNA
AT1G74530	1	NA
AT1G74740	1	calcium-dependent protein kinase 30
AT1G74940	1	Protein of unknown function (DUF581)
AT1G75250	1	RAD-like 6
AT1G75270	1	dehydroascorbate reductase 2
AT1G75460	1	ATP-dependent protease La (LON) domain protein
AT1G75580	1	SAUR-like auxin-responsive protein family
AT1G75650	1	pre-tRNA
AT1G75660	1	5'-3' exoribonuclease 3
AT1G75750	1	GAST1 protein homolog 1
AT1G75950	1	S phase kinase-associated protein 1
AT1G76120	1	Pseudouridine synthase family protein
AT1G76185	1	NA
AT1G76280	1	Tetratricopeptide repeat (TPR)-like superfamily protein
AT1G76350	1	Plant regulator RWP-RK family protein
AT1G76380	1	DNA-binding bromodomain-containing protein
AT1G76480	1	NA
AT1G76610	1	Protein of unknown function, DUF617
AT1G76650	1	calmodulin-like 38
AT1G76760	1	thioredoxin Y1
AT1G76810	1	eukaryotic translation initiation factor 2 (eIF-2) family protein
AT1G76920	1	F-box family protein
AT1G76940	1	RNA-binding (RRM/RBD/RNP motifs) family protein
AT1G76954	1	Defensin-like (DEFL) family protein
AT1G76990	1	ACT domain repeat 3
AT1G77140	1	vacuolar protein sorting 45
AT1G77290	1	Glutathione S-transferase family protein
AT1G77300	1	histone methyltransferases(H3-K4 specific);histone methyltransferases(H3-K36 specific)
AT1G77320	1	transcription coactivators
AT1G77410	1	beta-galactosidase 16
AT1G77460	1	Armadillo/beta-catenin-like repeat ; C2 calcium/lipid-binding domain (CaLB) protein
AT1G77590	1	long chain acyl-CoA synthetase 9
AT1G77640	1	Integrase-type DNA-binding superfamily protein
AT1G77650	1	F-box associated ubiquitination effector family protein
AT1G77815	1	NA
AT1G77950	1	AGAMOUS-like 67
AT1G78020	1	Protein of unknown function (DUF581)
AT1G78140	1	S-adenosyl-L-methionine-dependent methyltransferases superfamily protein
AT1G78190	1	Trm112p-like protein
AT1G78240	1	S-adenosyl-L-methionine-dependent methyltransferases superfamily protein
AT1G78265	1	other RNA
AT1G78270	1	UDP-glucosyl transferase 85A4
AT1G78310	1	VQ motif-containing protein
AT1G78380	1	glutathione S-transferase TAU 19
AT1G78430	1	ROP interactive partner 2
AT1G78450	1	SOUL heme-binding family protein
AT1G78650	1	DNA-directed DNA polymerases
AT1G78660	1	gamma-glutamyl hydrolase 1
AT1G78730	1	FBD, F-box, Skp2-like and Leucine Rich Repeat domains containing protein
AT1G79200	1	NA
AT1G79230	1	mercaptopyruvate sulfurtransferase 1
AT1G79260	1	NA
AT1G79440	1	aldehyde dehydrogenase 5F1
AT1G79630	1	Protein phosphatase 2C family protein
AT1G79710	1	Major facilitator superfamily protein
AT1G79880	1	RNA recognition motif (RRM)-containing protein
AT1G79950	1	RAD3-like DNA-binding helicase protein
AT1G80000	1	CASC3/Barentsz eIF4AIII binding
AT1G80133	1	NA
AT1G80300	1	nucleotide transporter 1
AT1G80660	1	H(+)-ATPase 9
AT1G80810	1	Tudor/PWWP/MBT superfamily protein
AT1G80830	1	natural resistance-associated macrophage protein 1
AT1G80840	1	WRKY DNA-binding protein 40
AT2G01060	1	myb-like HTH transcriptional regulator family protein
AT2G01070	1	Lung seven transmembrane receptor family protein
AT2G01180	1	phosphatidic acid phosphatase 1
AT2G01600	1	ENTH/ANTH/VHS superfamily protein
AT2G01735	1	RING-finger protein for embryogenesis
AT2G01740	1	Tetratricopeptide repeat (TPR)-like superfamily protein
AT2G01913	1	NA
AT2G01930	1	basic pentacysteine1
AT2G02220	1	phytosulfokin receptor 1
AT2G02340	1	phloem protein 2-B8
AT2G02480	1	AAA-type ATPase family protein
AT2G02760	1	ubiquiting-conjugating enzyme 2
AT2G02930	1	glutathione S-transferase F3
AT2G03020	1	Heat shock protein HSP20/alpha crystallin family
AT2G03240	1	EXS (ERD1/XPR1/SYG1) family protein
AT2G04380	1	NA
AT2G04520	1	Nucleic acid-binding, OB-fold-like protein
AT2G04550	1	indole-3-butyric acid response 5
AT2G05160	1	CCCH-type zinc fingerfamily protein with RNA-binding domain
AT2G06000	1	Pentatricopeptide repeat (PPR) superfamily protein
AT2G07050	1	cycloartenol synthase 1
AT2G10535	1	low-molecular-weight cysteine-rich 29
AT2G14460	1	NA
AT2G14660	1	NA
AT2G14720	1	vacuolar sorting receptor 4
AT2G14880	1	SWIB/MDM2 domain superfamily protein
AT2G14900	1	Gibberellin-regulated family protein
AT2G16250	1	Leucine-rich repeat protein kinase family protein
AT2G16460	1	Protein of unknown function (DUF1640)
AT2G16720	1	myb domain protein 7
AT2G17270	1	phosphate transporter 3;3
AT2G17370	1	3-hydroxy-3-methylglutaryl-CoA reductase 2
AT2G17442	1	NA
AT2G17480	1	Seven transmembrane MLO family protein
AT2G17500	1	Auxin efflux carrier family protein
AT2G17580	1	Polynucleotide adenylyltransferase family protein
AT2G18020	1	Ribosomal protein L2 family
AT2G18170	1	MAP kinase 7
AT2G18240	1	Rer1 family protein
AT2G18350	1	homeobox protein 24
AT2G18400	1	ribosomal protein L6 family protein
AT2G18410	1	NA
AT2G18450	1	succinate dehydrogenase 1-2
AT2G18510	1	RNA-binding (RRM/RBD/RNP motifs) family protein
AT2G18600	1	Ubiquitin-conjugating enzyme family protein
AT2G18630	1	Protein of unknown function (DUF677)
AT2G18660	1	plant natriuretic peptide A
AT2G18740	1	Small nuclear ribonucleoprotein family protein
AT2G18900	1	Transducin/WD40 repeat-like superfamily protein
AT2G18915	1	LOV KELCH protein 2
AT2G19580	1	tetraspanin2
AT2G19582	1	other RNA
AT2G19870	1	tRNA/rRNA methyltransferase (SpoU) family protein
AT2G20060	1	Ribosomal protein L4/L1 family
AT2G20110	1	Tesmin/TSO1-like CXC domain-containing protein
AT2G20130	1	like COV 1
AT2G20350	1	Integrase-type DNA-binding superfamily protein
AT2G20723	1	snoRNA
AT2G20890	1	photosystem II reaction center PSB29 protein
AT2G20900	1	diacylglycerol kinase 5
AT2G21150	1	XAP5 family protein
AT2G21370	1	xylulose kinase-1
AT2G21640	1	NA
AT2G21670	1	pre-tRNA
AT2G21820	1	NA
AT2G21880	1	RAB GTPase homolog 7A
AT2G21940	1	shikimate kinase 1
AT2G22088	1	NA
AT2G22100	1	RNA-binding (RRM/RBD/RNP motifs) family protein
AT2G22110	1	pre-tRNA
AT2G22290	1	RAB GTPase homolog H1D
AT2G22360	1	DNAJ heat shock family protein
AT2G22380	1	pre-tRNA
AT2G22530	1	Alkaline-phosphatase-like family protein
AT2G22560	1	Kinase interacting (KIP1-like) family protein
AT2G22610	1	Di-glucose binding protein with Kinesin motor domain
AT2G22730	1	Major facilitator superfamily protein
AT2G22970	1	serine carboxypeptidase-like 11
AT2G23070	1	Protein kinase superfamily protein
AT2G23110	1	Late embryogenesis abundant protein, group 6
AT2G23210	1	UDP-Glycosyltransferase superfamily protein
AT2G23321	1	NA
AT2G23370	1	NA
AT2G23460	1	extra-large G-protein 1
AT2G23770	1	protein kinase family protein / peptidoglycan-binding LysM domain-containing protein
AT2G23780	1	RING/U-box superfamily protein
AT2G23940	1	Protein of unknown function (DUF788)
AT2G24040	1	Low temperature and salt responsive protein family
AT2G24120	1	DNA/RNA polymerases superfamily protein
AT2G24650	1	DNA binding;DNA binding;sequence-specific DNA binding transcription factors
AT2G24680	1	transcriptional factor B3 family protein
AT2G24840	1	AGAMOUS-like 61
AT2G25070	1	Protein phosphatase 2C family protein
AT2G25090	1	CBL-interacting protein kinase 16
AT2G25210	1	Ribosomal protein L39 family protein
AT2G25280	1	NA
AT2G25305	1	Putative membrane lipoprotein
AT2G25450	1	2-oxoglutarate (2OG) and Fe(II)-dependent oxygenase superfamily protein
AT2G25740	1	ATP-dependent protease La (LON) domain protein
AT2G25880	1	ataurora2
AT2G25910	1	3'-5' exonuclease domain-containing protein / K homology domain-containing protein / KH domain-containing protein
AT2G25920	1	NA
AT2G26000	1	zinc finger (C3HC4-type RING finger) family protein
AT2G26030	1	F-box/RNI-like/FBD-like domains-containing protein
AT2G26110	1	Protein of unknown function (DUF761)
AT2G26211	1	MIR825a; miRNA
AT2G26480	1	UDP-glucosyl transferase 76D1
AT2G26530	1	Protein of unknown function (DUF1645)
AT2G26590	1	regulatory particle non-ATPase 13
AT2G26650	1	K+ transporter 1
AT2G26680	1	NA
AT2G26910	1	pleiotropic drug resistance 4
AT2G27180	1	NA
AT2G27310	1	F-box family protein
AT2G27450	1	nitrilase-like protein 1
AT2G27505	1	FBD-like domain family protein
AT2G27510	1	ferredoxin 3
AT2G27680	1	NAD(P)-linked oxidoreductase superfamily protein
AT2G28060	1	5'-AMP-activated protein kinase beta-2 subunit protein
AT2G28210	1	alpha carbonic anhydrase 2
AT2G28355	1	low-molecular-weight cysteine-rich 5
AT2G29400	1	type one protein phosphatase 1
AT2G29450	1	glutathione S-transferase tau 5
AT2G29480	1	glutathione S-transferase tau 2
AT2G29740	1	UDP-glucosyl transferase 71C2
AT2G30032	1	NA
AT2G30060	1	Pleckstrin homology (PH) domain superfamily protein
AT2G30100	1	pentatricopeptide (PPR) repeat-containing protein
AT2G30105	1	NA
AT2G30220	1	GDSL-like Lipase/Acylhydrolase family protein
AT2G30320	1	Pseudouridine synthase family protein
AT2G30440	1	thylakoid processing peptide
AT2G30480	1	NA
AT2G30530	1	NA
AT2G30590	1	WRKY DNA-binding protein 21
AT2G30790	1	photosystem II subunit P-2
AT2G30800	1	helicase in vascular tissue and tapetum
AT2G30960	1	NA
AT2G30985	1	NA
AT2G31190	1	Protein of unknown function, DUF647
AT2G31270	1	homolog of yeast CDT1 A
AT2G31400	1	genomes uncoupled 1
AT2G31560	1	Protein of unknown function (DUF1685)
AT2G31865	1	poly(ADP-ribose) glycohydrolase 2
AT2G31940	1	NA
AT2G31960	1	glucan synthase-like 3
AT2G32060	1	Ribosomal protein L7Ae/L30e/S12e/Gadd45 family protein
AT2G32070	1	Polynucleotidyl transferase, ribonuclease H-like superfamily protein
AT2G32200	1	NA
AT2G32260	1	phosphorylcholine cytidylyltransferase
AT2G32380	1	Transmembrane protein 97, predicted
AT2G32430	1	Galactosyltransferase family protein
AT2G32510	1	mitogen-activated protein kinase kinase kinase 17
AT2G33120	1	synaptobrevin-related protein 1
AT2G33570	1	Domain of unknown function (DUF23)
AT2G33590	1	NAD(P)-binding Rossmann-fold superfamily protein
AT2G33730	1	P-loop containing nucleoside triphosphate hydrolases superfamily protein
AT2G33740	1	Nitrogen regulatory PII-like, alpha/beta
AT2G33855	1	NA
AT2G33870	1	RAB GTPase homolog A1H
AT2G34040	1	Apoptosis inhibitory protein 5 (API5)
AT2G34590	1	Transketolase family protein
AT2G34610	1	NA
AT2G34650	1	Protein kinase superfamily protein
AT2G34860	1	DnaJ/Hsp40 cysteine-rich domain superfamily protein
AT2G35060	1	K+ uptake permease 11
AT2G35520	1	Defender against death (DAD family) protein
AT2G35620	1	Leucine-rich repeat protein kinase family protein
AT2G35650	1	cellulose synthase like
AT2G35680	1	Phosphotyrosine protein phosphatases superfamily protein
AT2G35742	1	snoRNA
AT2G35840	1	Sucrose-6F-phosphate phosphohydrolase family protein
AT2G36080	1	AP2/B3-like transcriptional factor family protein
AT2G36200	1	P-loop containing nucleoside triphosphate hydrolases superfamily protein
AT2G36350	1	Protein kinase superfamily protein
AT2G36380	1	pleiotropic drug resistance 6
AT2G36410	1	Family of unknown function (DUF662)
AT2G36780	1	UDP-Glycosyltransferase superfamily protein
AT2G36830	1	gamma tonoplast intrinsic protein
AT2G36950	1	Heavy metal transport/detoxification superfamily protein
AT2G37170	1	plasma membrane intrinsic protein 2
AT2G37180	1	Aquaporin-like superfamily protein
AT2G37230	1	Tetratricopeptide repeat (TPR)-like superfamily protein
AT2G37240	1	Thioredoxin superfamily protein
AT2G37585	1	Core-2/I-branching beta-1,6-N-acetylglucosaminyltransferase family protein
AT2G37760	1	NAD(P)-linked oxidoreductase superfamily protein
AT2G37800	1	Cysteine/Histidine-rich C1 domain family protein
AT2G38120	1	Transmembrane amino acid transporter family protein
AT2G38185	1	RING/U-box superfamily protein
AT2G39030	1	Acyl-CoA N-acyltransferases (NAT) superfamily protein
AT2G39240	1	RNA polymerase I specific transcription initiation factor RRN3 protein
AT2G39360	1	Protein kinase superfamily protein
AT2G39390	1	Ribosomal L29 family protein
AT2G39660	1	botrytis-induced kinase1
AT2G39730	1	rubisco activase
AT2G39760	1	BTB/POZ/MATH-domains containing protein
AT2G39930	1	isoamylase 1
AT2G39950	1	NA
AT2G39960	1	Microsomal signal peptidase 25 kDa subunit (SPC25)
AT2G40004	1	NA
AT2G40095	1	Alpha/beta hydrolase related protein
AT2G40150	1	TRICHOME BIREFRINGENCE-LIKE 28
AT2G40170	1	Stress induced protein
AT2G40230	1	HXXXD-type acyl-transferase family protein
AT2G40300	1	ferritin 4
AT2G40360	1	Transducin/WD40 repeat-like superfamily protein
AT2G40920	1	F-box and associated interaction domains-containing protein
AT2G40950	1	Basic-leucine zipper (bZIP) transcription factor family protein
AT2G40980	1	Protein kinase superfamily protein
AT2G41060	1	RNA-binding (RRM/RBD/RNP motifs) family protein
AT2G41170	1	F-box family protein
AT2G41310	1	response regulator 3
AT2G41312	1	other RNA
AT2G41470	1	NA
AT2G41520	1	Heat shock protein DnaJ with tetratricopeptide repeat
AT2G41530	1	S-formylglutathione hydrolase
AT2G41620	1	Nucleoporin interacting component (Nup93/Nic96-like) family protein
AT2G41850	1	polygalacturonase abscission zone A. thaliana
AT2G41870	1	Remorin family protein
AT2G42150	1	DNA-binding bromodomain-containing protein
AT2G42270	1	U5 small nuclear ribonucleoprotein helicase
AT2G42320	1	nucleolar protein gar2-related
AT2G42450	1	alpha/beta-Hydrolases superfamily protein
AT2G42490	1	Copper amine oxidase family protein
AT2G42620	1	RNI-like superfamily protein
AT2G42750	1	DNAJ heat shock N-terminal domain-containing protein
AT2G42950	1	Magnesium transporter CorA-like family protein
AT2G43010	1	phytochrome interacting factor 4
AT2G43120	1	RmlC-like cupins superfamily protein
AT2G43150	1	Proline-rich extensin-like family protein
AT2G43160	1	ENTH/VHS family protein
AT2G43500	1	Plant regulator RWP-RK family protein
AT2G43690	1	Concanavalin A-like lectin protein kinase family protein
AT2G43810	1	Small nuclear ribonucleoprotein family protein
AT2G43820	1	UDP-glucosyltransferase 74F2
AT2G43900	1	Endonuclease/exonuclease/phosphatase family protein
AT2G44065	1	Ribosomal protein L2 family
AT2G44120	1	Ribosomal protein L30/L7 family protein
AT2G44175	1	Acyl-CoA N-acyltransferases (NAT) superfamily protein
AT2G44578	1	RING/U-box superfamily protein
AT2G44581	1	RING/U-box superfamily protein
AT2G44620	1	mitochondrial acyl carrier protein 1
AT2G44740	1	cyclin p4;1
AT2G44800	1	2-oxoglutarate (2OG) and Fe(II)-dependent oxygenase superfamily protein
AT2G44810	1	alpha/beta-Hydrolases superfamily protein
AT2G44930	1	Plant protein of unknown function (DUF247)
AT2G44970	1	alpha/beta-Hydrolases superfamily protein
AT2G45100	1	Cyclin/Brf1-like TBP-binding protein
AT2G45200	1	golgi snare 12
AT2G45360	1	Protein of unknown function (DUF1442)
AT2G45500	1	AAA-type ATPase family protein
AT2G45720	1	ARM repeat superfamily protein
AT2G45880	1	beta-amylase 7
AT2G45950	1	SKP1-like 20
AT2G45960	1	plasma membrane intrinsic protein 1B
AT2G46220	1	Uncharacterized conserved protein (DUF2358)
AT2G46308	1	NA
AT2G46380	1	Protein of unknown function (DUF3133)
AT2G46400	1	WRKY DNA-binding protein 46
AT2G46520	1	cellular apoptosis susceptibility protein, putative / importin-alpha re-exporter, putative
AT2G46560	1	transducin family protein / WD-40 repeat family protein
AT2G46590	1	Dof-type zinc finger DNA-binding family protein
AT2G46680	1	homeobox 7
AT2G46720	1	3-ketoacyl-CoA synthase 13
AT2G46740	1	D-arabinono-1,4-lactone oxidase family protein
AT2G46915	1	Protein of unknown function (DUF3754)
AT2G47060	1	Protein kinase superfamily protein
AT2G47160	1	HCO3- transporter family
AT2G47220	1	DOMAIN OF UNKNOWN FUNCTION 724 5
AT2G47640	1	Small nuclear ribonucleoprotein family protein
AT2G47710	1	Adenine nucleotide alpha hydrolases-like superfamily protein
AT2G47790	1	Transducin/WD40 repeat-like superfamily protein
AT2G47820	1	NA
AT2G47890	1	B-box type zinc finger protein with CCT domain
AT2G47950	1	NA
AT3G01360	1	Family of unknown function (DUF716)
AT3G01370	1	CRM family member 2
AT3G01500	1	carbonic anhydrase 1
AT3G01510	1	like SEX4 1
AT3G01540	1	DEAD box RNA helicase 1
AT3G01590	1	Galactose mutarotase-like superfamily protein
AT3G01900	1	cytochrome P450, family 94, subfamily B, polypeptide 2
AT3G01961	1	NA
AT3G02030	1	transferases, transferring acyl groups other than amino-acyl groups;acyltransferases
AT3G02100	1	UDP-Glycosyltransferase superfamily protein
AT3G02120	1	hydroxyproline-rich glycoprotein family protein
AT3G02130	1	receptor-like protein kinase 2
AT3G02180	1	SPIRAL1-like3
AT3G02210	1	COBRA-like protein 1 precursor
AT3G02400	1	SMAD/FHA domain-containing protein
AT3G02540	1	Rad23 UV excision repair protein family
AT3G02560	1	Ribosomal protein S7e family protein
AT3G02640	1	NA
AT3G02650	1	Tetratricopeptide repeat (TPR)-like superfamily protein
AT3G02750	1	Protein phosphatase 2C family protein
AT3G02860	1	zinc ion binding
AT3G02990	1	heat shock transcription factor A1E
AT3G03060	1	P-loop containing nucleoside triphosphate hydrolases superfamily protein
AT3G03070	1	NADH-ubiquinone oxidoreductase-related
AT3G03310	1	lecithin:cholesterol acyltransferase 3
AT3G03520	1	non-specific phospholipase C3
AT3G03600	1	ribosomal protein S2
AT3G03773	1	HSP20-like chaperones superfamily protein
AT3G03880	1	Protein of unknown function (DUF1639)
AT3G03920	1	H/ACA ribonucleoprotein complex, subunit Gar1/Naf1 protein
AT3G03950	1	evolutionarily conserved C-terminal region 1
AT3G03960	1	TCP-1/cpn60 chaperonin family protein
AT3G04020	1	NA
AT3G04080	1	apyrase 1
AT3G04140	1	Ankyrin repeat family protein
AT3G04184	1	NA
AT3G04300	1	RmlC-like cupins superfamily protein
AT3G04330	1	Kunitz family trypsin and protease inhibitor protein
AT3G04420	1	NAC domain containing protein 48
AT3G04450	1	Homeodomain-like superfamily protein
AT3G04525	1	pre-tRNA
AT3G04700	1	Protein of unknown function (DUF1685)
AT3G04710	1	ankyrin repeat family protein
AT3G04730	1	indoleacetic acid-induced protein 16
AT3G04780	1	Protein of unknown function (DUF1000)
AT3G04855	1	NA
AT3G05090	1	Transducin/WD40 repeat-like superfamily protein
AT3G05180	1	GDSL-like Lipase/Acylhydrolase superfamily protein
AT3G05210	1	nucleotide repair protein, putative
AT3G05340	1	Tetratricopeptide repeat (TPR)-like superfamily protein
AT3G05360	1	receptor like protein 30
AT3G05430	1	Tudor/PWWP/MBT superfamily protein
AT3G05640	1	Protein phosphatase 2C family protein
AT3G05690	1	nuclear factor Y, subunit A2
AT3G05790	1	lon protease 4
AT3G05800	1	AtBS1(activation-tagged BRI1 suppressor 1)-interacting factor 1
AT3G05935	1	NA
AT3G05940	1	Protein of unknown function (DUF300)
AT3G06110	1	MAPK phosphatase 2
AT3G06160	1	AP2/B3-like transcriptional factor family protein
AT3G06420	1	Ubiquitin-like superfamily protein
AT3G06480	1	DEAD box RNA helicase family protein
AT3G06483	1	pyruvate dehydrogenase kinase
AT3G06540	1	Rab escort protein
AT3G06660	1	PAPA-1-like family protein / zinc finger (HIT type) family protein
AT3G06790	1	plastid developmental protein DAG, putative
AT3G06850	1	2-oxoacid dehydrogenases acyltransferase family protein
AT3G07230	1	wound-responsive protein-related
AT3G07350	1	Protein of unknown function (DUF506)
AT3G07568	1	NA
AT3G07570	1	Cytochrome b561/ferric reductase transmembrane with DOMON related domain
AT3G07720	1	Galactose oxidase/kelch repeat superfamily protein
AT3G07770	1	HEAT SHOCK PROTEIN 89.1
AT3G07950	1	rhomboid protein-related
AT3G08690	1	ubiquitin-conjugating enzyme 11
AT3G08780	1	NA
AT3G08940	1	light harvesting complex photosystem II
AT3G09000	1	proline-rich family protein
AT3G09085	1	Protein of unknown function (DUF962)
AT3G09200	1	Ribosomal protein L10 family protein
AT3G09390	1	metallothionein 2A
AT3G09470	1	Major facilitator superfamily protein
AT3G09560	1	Lipin family protein
AT3G09720	1	P-loop containing nucleoside triphosphate hydrolases superfamily protein
AT3G09850	1	D111/G-patch domain-containing protein
AT3G10110	1	Mitochondrial import inner membrane translocase subunit Tim17/Tim22/Tim23 family protein
AT3G10380	1	subunit of exocyst complex 8
AT3G10720	1	Plant invertase/pectin methylesterase inhibitor superfamily
AT3G10820	1	Transcription elongation factor (TFIIS) family protein
AT3G10930	1	NA
AT3G10985	1	senescence associated gene 20
AT3G11070	1	Outer membrane OMP85 family protein
AT3G11200	1	alfin-like 2
AT3G11385	1	Cysteine/Histidine-rich C1 domain family protein
AT3G11400	1	eukaryotic translation initiation factor 3G1
AT3G11410	1	protein phosphatase 2CA
AT3G11415	1	NA
AT3G11420	1	Protein of unknown function (DUF604)
AT3G11650	1	NDR1/HIN1-like 2
AT3G11690	1	NA
AT3G11840	1	plant U-box 24
AT3G11850	1	Protein of unknown function, DUF593
AT3G11940	1	ribosomal protein 5A
AT3G12010	1	NA
AT3G12012	1	conserved peptide upstream open reading frame 20
AT3G12130	1	KH domain-containing protein / zinc finger (CCCH type) family protein
AT3G12640	1	RNA binding (RRM/RBD/RNP motifs) family protein
AT3G12760	1	NA
AT3G12810	1	SNF2 domain-containing protein / helicase domain-containing protein
AT3G12950	1	Trypsin family protein
AT3G13060	1	evolutionarily conserved C-terminal region 5
AT3G13080	1	multidrug resistance-associated protein 3
AT3G13235	1	ubiquitin family protein
AT3G13275	1	NA
AT3G13360	1	WPP domain interacting protein 3
AT3G13403	1	Defensin-like (DEFL) family protein
AT3G13410	1	NA
AT3G13525	1	snoRNA
AT3G13530	1	mitogen-activated protein kinase kinase kinase 7
AT3G13670	1	Protein kinase family protein
AT3G13700	1	RNA-binding (RRM/RBD/RNP motifs) family protein
AT3G13860	1	heat shock protein 60-3A
AT3G13920	1	eukaryotic translation initiation factor 4A1
AT3G14010	1	CTC-interacting domain 4
AT3G14160	1	2-oxoglutarate-dependent dioxygenase family protein
AT3G14390	1	Pyridoxal-dependent decarboxylase family protein
AT3G14415	1	Aldolase-type TIM barrel family protein
AT3G14620	1	cytochrome P450, family 72, subfamily A, polypeptide 8
AT3G14680	1	cytochrome P450, family 72, subfamily A, polypeptide 14
AT3G14770	1	Nodulin MtN3 family protein
AT3G14850	1	TRICHOME BIREFRINGENCE-LIKE 41
AT3G14860	1	NHL domain-containing protein
AT3G14890	1	phosphoesterase
AT3G15040	1	Protein of unknown function, DUF584
AT3G15095	1	NA
AT3G15210	1	ethylene responsive element binding factor 4
AT3G15340	1	proton pump interactor 2
AT3G15530	1	S-adenosyl-L-methionine-dependent methyltransferases superfamily protein
AT3G15670	1	Late embryogenesis abundant protein (LEA) family protein
AT3G15770	1	NA
AT3G15909	1	NA
AT3G15920	1	Phox (PX) domain-containing protein
AT3G16410	1	nitrile specifier protein 4
AT3G16510	1	Calcium-dependent lipid-binding (CaLB domain) family protein
AT3G16760	1	Tetratricopeptide repeat (TPR)-like superfamily protein
AT3G16840	1	P-loop containing nucleoside triphosphate hydrolases superfamily protein
AT3G17090	1	Protein phosphatase 2C family protein
AT3G17130	1	Plant invertase/pectin methylesterase inhibitor superfamily protein
AT3G17155	1	Cysteine-rich protein
AT3G17210	1	heat stable protein 1
AT3G17320	1	F-box and associated interaction domains-containing protein
AT3G17400	1	F-box family protein
AT3G17611	1	RHOMBOID-like protein 14
AT3G18030	1	HAL3-like protein A
AT3G18217	1	MIR157C; miRNA
AT3G18291	1	NA
AT3G18370	1	C2 domain-containing protein
AT3G19020	1	Leucine-rich repeat (LRR) family protein
AT3G19050	1	phragmoplast orienting kinesin 2
AT3G19120	1	PIF / Ping-Pong family of plant transposases
AT3G19235	1	pre-tRNA
AT3G19270	1	cytochrome P450, family 707, subfamily A, polypeptide 4
AT3G19274	1	NA
AT3G19450	1	GroES-like zinc-binding alcohol dehydrogenase family protein
AT3G19550	1	NA
AT3G19590	1	Transducin/WD40 repeat-like superfamily protein
AT3G19670	1	pre-mRNA-processing protein 40B
AT3G19700	1	Leucine-rich repeat protein kinase family protein
AT3G19830	1	Calcium-dependent lipid-binding (CaLB domain) family protein
AT3G19900	1	NA
AT3G20390	1	endoribonuclease L-PSP family protein
AT3G20640	1	basic helix-loop-helix (bHLH) DNA-binding superfamily protein
AT3G20800	1	Cell differentiation, Rcd1-like protein
AT3G20830	1	AGC (cAMP-dependent, cGMP-dependent and protein kinase C) kinase family protein
AT3G21060	1	Transducin/WD40 repeat-like superfamily protein
AT3G21210	1	zinc ion binding
AT3G21250	1	multidrug resistance-associated protein 6
AT3G21320	1	NA
AT3G21720	1	isocitrate lyase
AT3G22090	1	NA
AT3G22370	1	alternative oxidase 1A
AT3G22900	1	RNA polymerase Rpb7-like, N-terminal domain
AT3G23000	1	CBL-interacting protein kinase 7
AT3G23150	1	Signal transduction histidine kinase, hybrid-type, ethylene sensor
AT3G23440	1	embryo sac development arrest 6
AT3G23637	1	DVL family protein
AT3G23660	1	Sec23/Sec24 protein transport family protein
AT3G23690	1	basic helix-loop-helix (bHLH) DNA-binding superfamily protein
AT3G23820	1	UDP-D-glucuronate 4-epimerase 6
AT3G23955	1	F-box family protein
AT3G24480	1	Leucine-rich repeat (LRR) family protein
AT3G24542	1	Beta-galactosidase related protein
AT3G25013	1	Synaptobrevin family protein
AT3G25040	1	endoplasmic reticulum retention defective 2B
AT3G25110	1	fatA acyl-ACP thioesterase
AT3G25170	1	ralf-like 26
AT3G25597	1	NA
AT3G25800	1	protein phosphatase 2A subunit A2
AT3G25870	1	NA
AT3G25910	1	Protein of unknown function (DUF1644)
AT3G26210	1	cytochrome P450, family 71, subfamily B, polypeptide 23
AT3G26300	1	cytochrome P450, family 71, subfamily B, polypeptide 34
AT3G26370	1	O-fucosyltransferase family protein
AT3G26520	1	tonoplast intrinsic protein 2
AT3G26570	1	phosphate transporter 2;1
AT3G26618	1	eukaryotic release factor 1-3
AT3G26700	1	Protein kinase superfamily protein
AT3G26750	1	NA
AT3G26890	1	NA
AT3G27000	1	actin related protein 2
AT3G27100	1	NA
AT3G27190	1	uridine kinase-like 2
AT3G27240	1	Cytochrome C1 family
AT3G27330	1	zinc finger (C3HC4-type RING finger) family protein
AT3G27360	1	Histone superfamily protein
AT3G27770	1	NA
AT3G27910	1	Galactose oxidase/kelch repeat superfamily protein
AT3G27925	1	DegP protease 1
AT3G28140	1	RNA ligase/cyclic nucleotide phosphodiesterase family protein
AT3G28340	1	galacturonosyltransferase-like 10
AT3G28430	1	NA
AT3G29770	1	methyl esterase 11
AT3G30775	1	Methylenetetrahydrofolate reductase family protein
AT3G42170	1	BED zinc finger ;hAT family dimerisation domain
AT3G44430	1	NA
AT3G44798	1	other RNA
AT3G45420	1	Concanavalin A-like lectin protein kinase family protein
AT3G45440	1	Concanavalin A-like lectin protein kinase family protein
AT3G45630	1	RNA binding (RRM/RBD/RNP motifs) family protein
AT3G46020	1	RNA-binding (RRM/RBD/RNP motifs) family protein
AT3G46070	1	C2H2-type zinc finger family protein
AT3G46200	1	nudix hydrolase homolog 9
AT3G46620	1	zinc finger (C3HC4-type RING finger) family protein
AT3G46790	1	Tetratricopeptide repeat (TPR)-like superfamily protein
AT3G47060	1	FTSH protease 7
AT3G47070	1	NA
AT3G47390	1	cytidine/deoxycytidylate deaminase family protein
AT3G47420	1	phosphate starvation-induced gene 3
AT3G47470	1	light-harvesting chlorophyll-protein complex I subunit A4
AT3G47520	1	malate dehydrogenase
AT3G47860	1	chloroplastic lipocalin
AT3G47940	1	DNAJ heat shock family protein
AT3G48360	1	BTB and TAZ domain protein 2
AT3G48510	1	NA
AT3G48530	1	SNF1-related protein kinase regulatory subunit gamma 1
AT3G48830	1	polynucleotide adenylyltransferase family protein / RNA recognition motif (RRM)-containing protein
AT3G49000	1	RNA polymerase III subunit RPC82 family protein
AT3G49070	1	Protein of unknown function (DUF677)
AT3G49160	1	pyruvate kinase family protein
AT3G49220	1	Plant invertase/pectin methylesterase inhibitor superfamily
AT3G49570	1	response to low sulfur 3
AT3G49780	1	phytosulfokine 4 precursor
AT3G49810	1	ARM repeat superfamily protein
AT3G49960	1	Peroxidase superfamily protein
AT3G50360	1	centrin2
AT3G50380	1	Protein of unknown function (DUF1162)
AT3G50410	1	OBF binding protein 1
AT3G50560	1	NAD(P)-binding Rossmann-fold superfamily protein
AT3G50590	1	Transducin/WD40 repeat-like superfamily protein
AT3G50690	1	Leucine-rich repeat (LRR) family protein
AT3G50695	1	NA
AT3G51010	1	NA
AT3G51080	1	GATA transcription factor 6
AT3G51260	1	20S proteasome alpha subunit PAD1
AT3G51430	1	Calcium-dependent phosphotriesterase superfamily protein
AT3G51500	1	NA
AT3G51520	1	diacylglycerol acyltransferase family
AT3G51660	1	Tautomerase/MIF superfamily protein
AT3G51830	1	SAC domain-containing protein 8
AT3G51840	1	acyl-CoA oxidase 4
AT3G51850	1	calcium-dependent protein kinase 13
AT3G51860	1	cation exchanger 3
AT3G51910	1	heat shock transcription factor A7A
AT3G52040	1	NA
AT3G52050	1	5'-3' exonuclease family protein
AT3G52070	1	NA
AT3G52140	1	tetratricopeptide repeat (TPR)-containing protein
AT3G52150	1	RNA-binding (RRM/RBD/RNP motifs) family protein
AT3G52180	1	dual specificity protein phosphatase (DsPTP1) family protein
AT3G52220	1	NA
AT3G52230	1	NA
AT3G52300	1	ATP synthase D chain, mitochondrial
AT3G52440	1	Dof-type zinc finger DNA-binding family protein
AT3G52450	1	plant U-box 22
AT3G52470	1	Late embryogenesis abundant (LEA) hydroxyproline-rich glycoprotein family
AT3G52750	1	Tubulin/FtsZ family protein
AT3G52890	1	KCBP-interacting protein kinase
AT3G52960	1	Thioredoxin superfamily protein
AT3G53000	1	phloem protein 2-A15
AT3G53020	1	Ribosomal protein L24e family protein
AT3G53130	1	Cytochrome P450 superfamily protein
AT3G53230	1	ATPase, AAA-type, CDC48 protein
AT3G53350	1	ROP interactive partner 4
AT3G53710	1	ARF-GAP domain 6
AT3G53760	1	GAMMA-TUBULIN COMPLEX PROTEIN 4
AT3G53810	1	Concanavalin A-like lectin protein kinase family protein
AT3G53930	1	Protein kinase superfamily protein
AT3G53990	1	Adenine nucleotide alpha hydrolases-like superfamily protein
AT3G54000	1	NA
AT3G54210	1	Ribosomal protein L17 family protein
AT3G54320	1	Integrase-type DNA-binding superfamily protein
AT3G54380	1	SAC3/GANP/Nin1/mts3/eIF-3 p25 family
AT3G54430	1	SHI-related sequence 6
AT3G54950	1	patatin-like protein 6
AT3G55310	1	NAD(P)-binding Rossmann-fold superfamily protein
AT3G55380	1	ubiquitin-conjugating enzyme 14
AT3G55646	1	NA
AT3G55950	1	CRINKLY4 related 3
AT3G55960	1	Haloacid dehalogenase-like hydrolase (HAD) superfamily protein
AT3G56050	1	Protein kinase family protein
AT3G56060	1	Glucose-methanol-choline (GMC) oxidoreductase family protein
AT3G56230	1	BTB/POZ domain-containing protein
AT3G56250	1	NA
AT3G56340	1	Ribosomal protein S26e family protein
AT3G56490	1	HIS triad family protein 3
AT3G56720	1	NA
AT3G56740	1	Ubiquitin-associated (UBA) protein
AT3G56940	1	dicarboxylate diiron protein, putative (Crd1)
AT3G57070	1	Glutaredoxin family protein
AT3G57400	1	NA
AT3G57550	1	guanylate kinase
AT3G57730	1	Protein kinase superfamily protein
AT3G57810	1	Cysteine proteinases superfamily protein
AT3G57990	1	NA
AT3G58050	1	NA
AT3G58100	1	plasmodesmata callose-binding protein 5
AT3G58165	1	pre-tRNA
AT3G58193	1	snoRNA
AT3G58490	1	Phosphatidic acid phosphatase (PAP2) family protein
AT3G58620	1	tetratricopetide-repeat thioredoxin-like 4
AT3G59030	1	MATE efflux family protein
AT3G59090	1	NA
AT3G59110	1	Protein kinase superfamily protein
AT3G59430	1	NA
AT3G59520	1	RHOMBOID-like protein 13
AT3G59710	1	NAD(P)-binding Rossmann-fold superfamily protein
AT3G59940	1	Galactose oxidase/kelch repeat superfamily protein
AT3G60080	1	RING/U-box superfamily protein
AT3G60190	1	DYNAMIN-like 1E
AT3G60210	1	GroES-like family protein
AT3G60250	1	casein kinase II beta chain 3
AT3G60360	1	embryo sac development arrest 14
AT3G60690	1	SAUR-like auxin-responsive protein family
AT3G60897	1	NA
AT3G60900	1	FASCICLIN-like arabinogalactan-protein 10
AT3G61060	1	phloem protein 2-A13
AT3G61090	1	Putative endonuclease or glycosyl hydrolase
AT3G61160	1	Protein kinase superfamily protein
AT3G61180	1	RING/U-box superfamily protein
AT3G61190	1	BON association protein 1
AT3G61300	1	C2 calcium/lipid-binding plant phosphoribosyltransferase family protein
AT3G61389	1	NA
AT3G61630	1	cytokinin response factor 6
AT3G61678	1	NA
AT3G61910	1	NAC domain protein 66
AT3G62030	1	rotamase CYP 4
AT3G62080	1	SNF7 family protein
AT3G62160	1	HXXXD-type acyl-transferase family protein
AT3G62530	1	ARM repeat superfamily protein
AT3G62770	1	Transducin/WD40 repeat-like superfamily protein
AT3G62780	1	Calcium-dependent lipid-binding (CaLB domain) family protein
AT3G62920	1	NA
AT3G63095	1	Tetratricopeptide repeat (TPR)-like superfamily protein
AT3G63140	1	chloroplast stem-loop binding protein of 41 kDa
AT3G63160	1	NA
AT3G63290	1	2-oxoglutarate (2OG) and Fe(II)-dependent oxygenase superfamily protein
AT3G63390	1	NA
AT3G63400	1	Cyclophilin-like peptidyl-prolyl cis-trans isomerase family protein
AT3G63440	1	cytokinin oxidase/dehydrogenase 6
AT3G63520	1	carotenoid cleavage dioxygenase 1
AT4G00090	1	Transducin/WD40 repeat-like superfamily protein
AT4G00170	1	Plant VAMP (vesicle-associated membrane protein) family protein
AT4G00200	1	AT hook motif DNA-binding family protein
AT4G00231	1	ARM repeat superfamily protein
AT4G00310	1	Putative membrane lipoprotein
AT4G00440	1	Protein of unknown function (DUF3741)
AT4G00500	1	alpha/beta-Hydrolases superfamily protein
AT4G00660	1	RNAhelicase-like 8
AT4G00670	1	Remorin family protein
AT4G00690	1	UB-like protease 1B
AT4G00760	1	pseudo-response regulator 8
AT4G00860	1	Protein of unknown function (DUF1138)
AT4G00990	1	Transcription factor jumonji (jmjC) domain-containing protein
AT4G01050	1	thylakoid rhodanese-like
AT4G01060	1	CAPRICE-like MYB3
AT4G01150	1	NA
AT4G01320	1	Peptidase family M48 family protein
AT4G01370	1	MAP kinase 4
AT4G01410	1	Late embryogenesis abundant (LEA) hydroxyproline-rich glycoprotein family
AT4G01550	1	NAC domain containing protein 69
AT4G01660	1	ABC transporter 1
AT4G01940	1	NFU domain protein 1
AT4G02230	1	Ribosomal protein L19e family protein
AT4G02280	1	sucrose synthase 3
AT4G02370	1	Protein of unknown function, DUF538
AT4G02425	1	NA
AT4G02440	1	F-box family protein
AT4G02660	1	Beige/BEACH domain ;WD domain, G-beta repeat protein
AT4G02730	1	Transducin/WD40 repeat-like superfamily protein
AT4G02740	1	F-box/RNI-like superfamily protein
AT4G02770	1	photosystem I subunit D-1
AT4G02920	1	NA
AT4G02980	1	endoplasmic reticulum auxin binding protein 1
AT4G03120	1	C2H2 and C2HC zinc fingers superfamily protein
AT4G03180	1	NA
AT4G03240	1	frataxin homolog
AT4G03250	1	Homeodomain-like superfamily protein
AT4G03600	1	NA
AT4G03935	1	other RNA
AT4G03945	1	Plant invertase/pectin methylesterase inhibitor superfamily protein
AT4G05020	1	NAD(P)H dehydrogenase B2
AT4G05048	1	U49.1; snoRNA
AT4G05390	1	root FNR 1
AT4G05420	1	damaged DNA binding protein 1A
AT4G07950	1	DNA-directed RNA polymerase, subunit M, archaeal
AT4G08230	1	glycine-rich protein
AT4G08320	1	Tetratricopeptide repeat (TPR)-like superfamily protein
AT4G08330	1	NA
AT4G08500	1	MAPK/ERK kinase kinase 1
AT4G08810	1	calcium ion binding
AT4G08940	1	Ubiquitin carboxyl-terminal hydrolase family protein
AT4G09040	1	RNA-binding (RRM/RBD/RNP motifs) family protein
AT4G09100	1	RING/U-box superfamily protein
AT4G09570	1	calcium-dependent protein kinase 4
AT4G09731	1	NA
AT4G09920	1	FBD, F-box and Leucine Rich Repeat domains containing protein
AT4G10040	1	cytochrome c-2
AT4G10330	1	glycine-rich protein
AT4G10410	1	Leucine-rich repeat (LRR) family protein
AT4G11150	1	vacuolar ATP synthase subunit E1
AT4G11160	1	Translation initiation factor 2, small GTP-binding protein
AT4G11240	1	Calcineurin-like metallo-phosphoesterase superfamily protein
AT4G11570	1	Haloacid dehalogenase-like hydrolase (HAD) superfamily protein
AT4G11740	1	Ubiquitin-like superfamily protein
AT4G12005	1	NA
AT4G12050	1	Predicted AT-hook DNA-binding family protein
AT4G12420	1	Cupredoxin superfamily protein
AT4G12617	1	NA
AT4G12690	1	Plant protein of unknown function (DUF868)
AT4G12970	1	stomagen
AT4G13180	1	NAD(P)-binding Rossmann-fold superfamily protein
AT4G13245	1	snoRNA
AT4G13520	1	small acidic protein 1
AT4G13550	1	triglyceride lipases;triglyceride lipases
AT4G13670	1	plastid transcriptionally active 5
AT4G13830	1	DNAJ-like 20
AT4G13840	1	HXXXD-type acyl-transferase family protein
AT4G14145	1	NA
AT4G14147	1	protein binding
AT4G14170	1	Pentatricopeptide repeat (PPR) superfamily protein
AT4G14270	1	NA
AT4G14342	1	Splicing factor 3B subunit 5/RDS3 complex subunit 10
AT4G14455	1	Target SNARE coiled-coil domain protein
AT4G14540	1	nuclear factor Y, subunit B3
AT4G14620	1	Protein of unknown function (DUF506)
AT4G14622	1	conserved peptide upstream open reading frame 60
AT4G14660	1	RNA polymerase Rpb7-like, N-terminal domain
AT4G14680	1	Pseudouridine synthase/archaeosine transglycosylase-like family protein
AT4G14716	1	acireductone dioxygenase 1
AT4G14720	1	TIFY domain/Divergent CCT motif family protein
AT4G14785	1	SCR-like 23
AT4G14910	1	HISTIDINE BIOSYNTHESIS 5B
AT4G15410	1	serine/threonine protein phosphatase 2A 55 kDa regulatory subunit B prime gamma
AT4G15545	1	NA
AT4G15880	1	Cysteine proteinases superfamily protein
AT4G15920	1	Nodulin MtN3 family protein
AT4G16100	1	Protein of unknown function (DUF789)
AT4G16250	1	phytochrome D
AT4G16265	1	RNA polymerases M/15 Kd subunit
AT4G16390	1	pentatricopeptide (PPR) repeat-containing protein
AT4G16860	1	Disease resistance protein (TIR-NBS-LRR class) family
AT4G16880	1	Leucine-rich repeat (LRR) family protein
AT4G17300	1	Class II aminoacyl-tRNA and biotin synthetases superfamily protein
AT4G17420	1	Tryptophan RNA-binding attenuator protein-like
AT4G17500	1	ethylene responsive element binding factor 1
AT4G17616	1	Pentatricopeptide repeat (PPR) superfamily protein
AT4G17830	1	Peptidase M20/M25/M40 family protein
AT4G17895	1	ubiquitin-specific protease 20
AT4G17905	1	RING/U-box superfamily protein
AT4G18280	1	glycine-rich cell wall protein-related
AT4G18340	1	Glycosyl hydrolase superfamily protein
AT4G18380	1	F-box family protein
AT4G18450	1	Integrase-type DNA-binding superfamily protein
AT4G18590	1	Nucleic acid-binding, OB-fold-like protein
AT4G18880	1	heat shock transcription factor A4A
AT4G18930	1	RNA ligase/cyclic nucleotide phosphodiesterase family protein
AT4G19230	1	cytochrome P450, family 707, subfamily A, polypeptide 1
AT4G19400	1	Profilin family protein
AT4G19490	1	VPS54
AT4G19620	1	NA
AT4G19830	1	FKBP-like peptidyl-prolyl cis-trans isomerase family protein
AT4G19860	1	alpha/beta-Hydrolases superfamily protein
AT4G20020	1	NA
AT4G20860	1	FAD-binding Berberine family protein
AT4G20930	1	6-phosphogluconate dehydrogenase family protein
AT4G21090	1	MITOCHONDRIAL FERREDOXIN 2
AT4G21105	1	cytochrome-c oxidases;electron carriers
AT4G21230	1	cysteine-rich RLK (RECEPTOR-like protein kinase) 27
AT4G21445	1	NA
AT4G21470	1	riboflavin kinase/FMN hydrolase
AT4G21580	1	oxidoreductase, zinc-binding dehydrogenase family protein
AT4G21790	1	tobamovirus multiplication 1
AT4G21810	1	DERLIN-2.1
AT4G21926	1	NA
AT4G21950	1	NA
AT4G22240	1	Plastid-lipid associated protein PAP / fibrillin family protein
AT4G22310	1	Uncharacterised protein family (UPF0041)
AT4G22590	1	Haloacid dehalogenase-like hydrolase (HAD) superfamily protein
AT4G22592	1	conserved peptide upstream open reading frame 27
AT4G22880	1	leucoanthocyanidin dioxygenase
AT4G22920	1	non-yellowing 1
AT4G22970	1	homolog of separase
AT4G23010	1	UDP-galactose transporter 2
AT4G23103	1	NA
AT4G23470	1	PLAC8 family protein
AT4G23570	1	phosphatase-related
AT4G23660	1	polyprenyltransferase 1
AT4G23850	1	AMP-dependent synthetase and ligase family protein
AT4G23860	1	PHD finger protein-related
AT4G24160	1	alpha/beta-Hydrolases superfamily protein
AT4G24220	1	NAD(P)-binding Rossmann-fold superfamily protein
AT4G24490	1	RAB geranylgeranyl transferase alpha subunit 1
AT4G24500	1	hydroxyproline-rich glycoprotein family protein
AT4G24805	1	S-adenosyl-L-methionine-dependent methyltransferases superfamily protein
AT4G24900	1	NA
AT4G25050	1	acyl carrier protein 4
AT4G25100	1	Fe superoxide dismutase 1
AT4G25120	1	P-loop containing nucleoside triphosphate hydrolases superfamily protein
AT4G25280	1	P-loop containing nucleoside triphosphate hydrolases superfamily protein
AT4G25340	1	FK506 BINDING PROTEIN 53
AT4G25380	1	stress-associated protein 10
AT4G25386	1	NA
AT4G25410	1	basic helix-loop-helix (bHLH) DNA-binding superfamily protein
AT4G25433	1	peptidoglycan-binding LysM domain-containing protein
AT4G25470	1	C-repeat/DRE binding factor 2
AT4G25550	1	Cleavage/polyadenylation specificity factor, 25kDa subunit
AT4G25630	1	fibrillarin 2
AT4G25840	1	glycerol-3-phosphatase 1
AT4G25910	1	NFU domain protein 3
AT4G26060	1	Ribosomal protein L18ae family
AT4G26200	1	1-amino-cyclopropane-1-carboxylate synthase 7
AT4G26240	1	NA
AT4G26455	1	WPP domain interacting protein 1
AT4G26480	1	RNA-binding KH domain-containing protein
AT4G26500	1	chloroplast sulfur E
AT4G26660	1	NA
AT4G26740	1	seed gene 1
AT4G26780	1	Co-chaperone GrpE family protein
AT4G26940	1	Galactosyltransferase family protein
AT4G26990	1	NA
AT4G27030	1	fatty acid desaturase A
AT4G27280	1	Calcium-binding EF-hand family protein
AT4G27310	1	B-box type zinc finger family protein
AT4G27450	1	Aluminium induced protein with YGL and LRDR motifs
AT4G27510	1	NA
AT4G27657	1	NA
AT4G27740	1	Yippee family putative zinc-binding protein
AT4G27870	1	Vacuolar iron transporter (VIT) family protein
AT4G28100	1	NA
AT4G28130	1	diacylglycerol kinase 6
AT4G28400	1	Protein phosphatase 2C family protein
AT4G28460	1	NA
AT4G28470	1	26S proteasome regulatory subunit S2 1B
AT4G28600	1	no pollen germination related 2
AT4G28730	1	Glutaredoxin family protein
AT4G29260	1	HAD superfamily, subfamily IIIB acid phosphatase
AT4G29310	1	Protein of unknown function (DUF1005)
AT4G29330	1	DERLIN-1
AT4G29340	1	profilin 4
AT4G29680	1	Alkaline-phosphatase-like family protein
AT4G29770	1	NA
AT4G29905	1	NA
AT4G29930	1	basic helix-loop-helix (bHLH) DNA-binding superfamily protein
AT4G30064	1	low-molecular-weight cysteine-rich 61
AT4G30097	1	NA
AT4G30210	1	P450 reductase 2
AT4G30230	1	NA
AT4G30240	1	Syntaxin/t-SNARE family protein
AT4G30270	1	xyloglucan endotransglucosylase/hydrolase 24
AT4G30290	1	xyloglucan endotransglucosylase/hydrolase 19
AT4G30350	1	Double Clp-N motif-containing P-loop nucleoside triphosphate hydrolases superfamily protein
AT4G30380	1	Barwin-related endoglucanase
AT4G30460	1	glycine-rich protein
AT4G30480	1	Tetratricopeptide repeat (TPR)-like superfamily protein
AT4G30750	1	NA
AT4G30760	1	Putative endonuclease or glycosyl hydrolase
AT4G30810	1	serine carboxypeptidase-like 29
AT4G31510	1	NA
AT4G31600	1	UDP-N-acetylglucosamine (UAA) transporter family
AT4G31615	1	Transcriptional factor B3 family protein
AT4G31670	1	ubiquitin-specific protease 18
AT4G31740	1	Sec1/munc18-like (SM) proteins superfamily
AT4G31750	1	HOPW1-1-interacting 2
AT4G31960	1	NA
AT4G32230	1	NA
AT4G32272	1	Nucleotide/sugar transporter family protein
AT4G32295	1	NA
AT4G32480	1	Protein of unknown function (DUF506)
AT4G32590	1	2Fe-2S ferredoxin-like superfamily protein
AT4G32610	1	copper ion binding
AT4G32930	1	NA
AT4G33030	1	sulfoquinovosyldiacylglycerol 1
AT4G33040	1	Thioredoxin superfamily protein
AT4G33070	1	Thiamine pyrophosphate dependent pyruvate decarboxylase family protein
AT4G33160	1	F-box family protein
AT4G33240	1	1-phosphatidylinositol-4-phosphate 5-kinases;zinc ion binding;1-phosphatidylinositol-3-phosphate 5-kinases
AT4G33350	1	Tic22-like family protein
AT4G33355	1	Bifunctional inhibitor/lipid-transfer protein/seed storage 2S albumin superfamily protein
AT4G33440	1	Pectin lyase-like superfamily protein
AT4G33660	1	NA
AT4G33740	1	NA
AT4G33950	1	Protein kinase superfamily protein
AT4G33980	1	NA
AT4G34150	1	Calcium-dependent lipid-binding (CaLB domain) family protein
AT4G34180	1	Cyclase family protein
AT4G34230	1	cinnamyl alcohol dehydrogenase 5
AT4G34240	1	aldehyde dehydrogenase 3I1
AT4G34310	1	alpha/beta-Hydrolases superfamily protein
AT4G34320	1	Protein of unknown function (DUF677)
AT4G34350	1	4-hydroxy-3-methylbut-2-enyl diphosphate reductase
AT4G34510	1	3-ketoacyl-CoA synthase 17
AT4G34588	1	conserved peptide upstream open reading frame 2
AT4G34590	1	G-box binding factor 6
AT4G34680	1	GATA transcription factor 3
AT4G34870	1	rotamase cyclophilin 5
AT4G35020	1	RAC-like 3
AT4G35230	1	BR-signaling kinase 1
AT4G35240	1	Protein of unknown function (DUF630 and DUF632)
AT4G35460	1	NADPH-dependent thioredoxin reductase B
AT4G35480	1	RING-H2 finger A3B
AT4G35550	1	WUSCHEL related homeobox 13
AT4G35590	1	RWP-RK domain-containing protein
AT4G35620	1	Cyclin B2;2
AT4G35670	1	Pectin lyase-like superfamily protein
AT4G35700	1	zinc finger (C2H2 type) family protein
AT4G35730	1	Regulator of Vps4 activity in the MVB pathway protein
AT4G35860	1	GTP-binding 2
AT4G35890	1	winged-helix DNA-binding transcription factor family protein
AT4G35900	1	Basic-leucine zipper (bZIP) transcription factor family protein
AT4G35980	1	NA
AT4G36030	1	armadillo repeat only 3
AT4G36032	1	NA
AT4G36245	1	pre-tRNA
AT4G36290	1	compromised recognition of TCV 1
AT4G36420	1	Ribosomal protein L12 family protein
AT4G36440	1	NA
AT4G36600	1	Late embryogenesis abundant (LEA) protein
AT4G36620	1	GATA transcription factor 19
AT4G36808	1	NA
AT4G36830	1	GNS1/SUR4 membrane protein family
AT4G36840	1	Galactose oxidase/kelch repeat superfamily protein
AT4G36850	1	PQ-loop repeat family protein / transmembrane family protein
AT4G36950	1	mitogen-activated protein kinase kinase kinase 21
AT4G37100	1	Pyridoxal phosphate (PLP)-dependent transferases superfamily protein
AT4G37250	1	Leucine-rich repeat protein kinase family protein
AT4G37260	1	myb domain protein 73
AT4G37320	1	cytochrome P450, family 81, subfamily D, polypeptide 5
AT4G37510	1	Ribonuclease III family protein
AT4G37530	1	Peroxidase superfamily protein
AT4G37540	1	LOB domain-containing protein 39
AT4G37640	1	calcium ATPase 2
AT4G37760	1	squalene epoxidase 3
AT4G37770	1	1-amino-cyclopropane-1-carboxylate synthase 8
AT4G38020	1	tRNA/rRNA methyltransferase (SpoU) family protein
AT4G38170	1	FAR1-related sequence 9
AT4G38210	1	expansin A20
AT4G38405	1	NA
AT4G38470	1	ACT-like protein tyrosine kinase family protein
AT4G38520	1	Protein phosphatase 2C family protein
AT4G38930	1	Ubiquitin fusion degradation UFD1 family protein
AT4G39030	1	MATE efflux family protein
AT4G39140	1	RING/U-box superfamily protein
AT4G39235	1	NA
AT4G39360	1	NA
AT4G39404	1	other RNA
AT4G39460	1	S-adenosylmethionine carrier 1
AT4G39500	1	cytochrome P450, family 96, subfamily A, polypeptide 11
AT4G39520	1	GTP-binding protein-related
AT4G39770	1	Haloacid dehalogenase-like hydrolase (HAD) superfamily protein
AT4G39800	1	myo-inositol-1-phosphate synthase 1
AT4G39820	1	Tetratricopeptide repeat (TPR)-like superfamily protein
AT4G39880	1	Ribosomal protein L23/L15e family protein
AT4G40011	1	NA
AT4G40060	1	homeobox protein 16
AT5G01060	1	Protein kinase protein with tetratricopeptide repeat domain
AT5G01300	1	PEBP (phosphatidylethanolamine-binding protein) family protein
AT5G01400	1	HEAT repeat-containing protein
AT5G01490	1	cation exchanger 4
AT5G01500	1	thylakoid ATP/ADP carrier
AT5G01595	1	other RNA
AT5G01600	1	ferretin 1
AT5G01650	1	Tautomerase/MIF superfamily protein
AT5G01734	1	NA
AT5G01750	1	Protein of unknown function (DUF567)
AT5G01780	1	2-oxoglutarate-dependent dioxygenase family protein
AT5G01990	1	Auxin efflux carrier family protein
AT5G02050	1	Mitochondrial glycoprotein family protein
AT5G02170	1	Transmembrane amino acid transporter family protein
AT5G02230	1	Haloacid dehalogenase-like hydrolase (HAD) superfamily protein
AT5G02430	1	Transducin/WD40 repeat-like superfamily protein
AT5G02460	1	Dof-type zinc finger DNA-binding family protein
AT5G02480	1	HSP20-like chaperones superfamily protein
AT5G02530	1	RNA-binding (RRM/RBD/RNP motifs) family protein
AT5G02811	1	NA
AT5G02860	1	Pentatricopeptide repeat (PPR) superfamily protein
AT5G02870	1	Ribosomal protein L4/L1 family
AT5G03110	1	NA
AT5G03260	1	laccase 11
AT5G03460	1	NA
AT5G03530	1	RAB GTPase homolog C2A
AT5G03560	1	Tetratricopeptide repeat (TPR)-like superfamily protein
AT5G03650	1	starch branching enzyme 2.2
AT5G03940	1	chloroplast signal recognition particle 54 kDa subunit
AT5G03990	1	NA
AT5G04280	1	RNA-binding (RRM/RBD/RNP motifs) family protein with retrovirus zinc finger-like domain
AT5G04610	1	S-adenosyl-L-methionine-dependent methyltransferases superfamily protein
AT5G04620	1	biotin F
AT5G04820	1	ovate family protein 13
AT5G04890	1	HSP20-like chaperones superfamily protein
AT5G04920	1	EAP30/Vps36 family protein
AT5G05090	1	Homeodomain-like superfamily protein
AT5G05220	1	NA
AT5G05240	1	Uncharacterised conserved protein (UCP030365)
AT5G05290	1	expansin A2
AT5G05320	1	FAD/NAD(P)-binding oxidoreductase family protein
AT5G05400	1	LRR and NB-ARC domains-containing disease resistance protein
AT5G05490	1	Rad21/Rec8-like family protein
AT5G05540	1	small RNA degrading nuclease 2
AT5G05795	1	pre-tRNA
AT5G06070	1	C2H2 and C2HC zinc fingers superfamily protein
AT5G06165	1	NA
AT5G06210	1	RNA binding (RRM/RBD/RNP motifs) family protein
AT5G06260	1	TLD-domain containing nucleolar protein
AT5G06265	1	hyaluronan mediated motility receptor-related
AT5G06370	1	NC domain-containing protein-related
AT5G06450	1	Polynucleotidyl transferase, ribonuclease H-like superfamily protein
AT5G06700	1	Plant protein of unknown function (DUF828)
AT5G06750	1	Protein phosphatase 2C family protein
AT5G07000	1	sulfotransferase 2B
AT5G07120	1	sorting nexin 2B
AT5G07220	1	BCL-2-associated athanogene 3
AT5G07330	1	NA
AT5G07675	1	pre-tRNA
AT5G07810	1	SNF2 domain-containing protein / helicase domain-containing protein / HNH endonuclease domain-containing protein
AT5G07870	1	HXXXD-type acyl-transferase family protein
AT5G08130	1	basic helix-loop-helix (bHLH) DNA-binding superfamily protein
AT5G08260	1	serine carboxypeptidase-like 35
AT5G08380	1	alpha-galactosidase 1
AT5G08520	1	Duplicated homeodomain-like superfamily protein
AT5G08535	1	D111/G-patch domain-containing protein
AT5G08560	1	transducin family protein / WD-40 repeat family protein
AT5G08670	1	ATP synthase alpha/beta family protein
AT5G09660	1	peroxisomal NAD-malate dehydrogenase 2
AT5G09890	1	Protein kinase family protein
AT5G10060	1	ENTH/VHS family protein
AT5G10320	1	NA
AT5G10336	1	NA
AT5G10510	1	AINTEGUMENTA-like 6
AT5G10525	1	pre-tRNA
AT5G10790	1	ubiquitin-specific protease 22
AT5G10880	1	tRNA synthetase-related / tRNA ligase-related
AT5G10910	1	mraW methylase family protein
AT5G11100	1	Calcium-dependent lipid-binding (CaLB domain) family protein
AT5G11170	1	DEAD/DEAH box RNA helicase family protein
AT5G11200	1	DEAD/DEAH box RNA helicase family protein
AT5G11270	1	overexpressor of cationic peroxidase 3
AT5G11280	1	NA
AT5G11340	1	Acyl-CoA N-acyltransferases (NAT) superfamily protein
AT5G11450	1	Mog1/PsbP/DUF1795-like photosystem II reaction center PsbP family protein
AT5G11650	1	alpha/beta-Hydrolases superfamily protein
AT5G11670	1	NADP-malic enzyme 2
AT5G11760	1	NA
AT5G12900	1	NA
AT5G12990	1	CLAVATA3/ESR-RELATED 40
AT5G13000	1	glucan synthase-like 12
AT5G13150	1	exocyst subunit exo70 family protein C1
AT5G13220	1	jasmonate-zim-domain protein 10
AT5G13225	1	snoRNA
AT5G13330	1	related to AP2 6l
AT5G13550	1	sulfate transporter 4.1
AT5G13730	1	sigma factor 4
AT5G13870	1	xyloglucan endotransglucosylase/hydrolase 5
AT5G13970	1	NA
AT5G14050	1	Transducin/WD40 repeat-like superfamily protein
AT5G14140	1	zinc ion binding;nucleic acid binding;zinc ion binding
AT5G14200	1	isopropylmalate dehydrogenase 1
AT5G14270	1	bromodomain and extraterminal domain protein 9
AT5G14330	1	NA
AT5G14370	1	CCT motif family protein
AT5G14545	1	MIR398B; miRNA
AT5G14800	1	pyrroline-5- carboxylate (P5C) reductase
AT5G14820	1	Pentatricopeptide repeat (PPR) superfamily protein
AT5G15020	1	SIN3-like 2
AT5G15070	1	Phosphoglycerate mutase-like family protein
AT5G15550	1	Transducin/WD40 repeat-like superfamily protein
AT5G15640	1	Mitochondrial substrate carrier family protein
AT5G15802	1	NA
AT5G15805	1	pre-tRNA
AT5G15960	1	stress-responsive protein (KIN1) / stress-induced protein (KIN1)
AT5G16140	1	Peptidyl-tRNA hydrolase family protein
AT5G16160	1	NA
AT5G16240	1	Plant stearoyl-acyl-carrier-protein desaturase family protein
AT5G16260	1	RNA binding (RRM/RBD/RNP motifs) family protein
AT5G16550	1	NA
AT5G16720	1	Protein of unknown function, DUF593
AT5G16760	1	Inositol 1,3,4-trisphosphate 5/6-kinase family protein
AT5G16820	1	heat shock factor 3
AT5G16970	1	alkenal reductase
AT5G17170	1	rubredoxin family protein
AT5G17270	1	Protein prenylyltransferase superfamily protein
AT5G17280	1	NA
AT5G17310	1	UDP-glucose pyrophosphorylase 2
AT5G17350	1	NA
AT5G17410	1	Spc97 / Spc98 family of spindle pole body (SBP) component
AT5G17610	1	NA
AT5G17640	1	Protein of unknown function (DUF1005)
AT5G17710	1	Co-chaperone GrpE family protein
AT5G17760	1	P-loop containing nucleoside triphosphate hydrolases superfamily protein
AT5G17840	1	DnaJ/Hsp40 cysteine-rich domain superfamily protein
AT5G17860	1	calcium exchanger 7
AT5G17900	1	microfibrillar-associated protein-related
AT5G18040	1	NA
AT5G18065	1	NA
AT5G18100	1	copper/zinc superoxide dismutase 3
AT5G18110	1	novel cap-binding protein
AT5G18140	1	Chaperone DnaJ-domain superfamily protein
AT5G18410	1	transcription activators
AT5G18830	1	squamosa promoter binding protein-like 7
AT5G18850	1	NA
AT5G18900	1	2-oxoglutarate (2OG) and Fe(II)-dependent oxygenase superfamily protein
AT5G19100	1	Eukaryotic aspartyl protease family protein
AT5G19140	1	Aluminium induced protein with YGL and LRDR motifs
AT5G19220	1	ADP glucose pyrophosphorylase large subunit 1
AT5G19390	1	Rho GTPase activation protein (RhoGAP) with PH domain
AT5G19480	1	NA
AT5G19490	1	Histone superfamily protein
AT5G19875	1	NA
AT5G19940	1	Plastid-lipid associated protein PAP / fibrillin family protein
AT5G20060	1	alpha/beta-Hydrolases superfamily protein
AT5G20181	1	NA
AT5G20680	1	TRICHOME BIREFRINGENCE-LIKE 16
AT5G20720	1	chaperonin 20
AT5G20736	1	NA
AT5G20960	1	aldehyde oxidase 1
AT5G21020	1	NA
AT5G21900	1	RNI-like superfamily protein
AT5G22110	1	DNA polymerase epsilon subunit B2
AT5G22410	1	root hair specific 18
AT5G22690	1	Disease resistance protein (TIR-NBS-LRR class) family
AT5G22730	1	F-box/RNI-like/FBD-like domains-containing protein
AT5G22850	1	Eukaryotic aspartyl protease family protein
AT5G22870	1	Late embryogenesis abundant (LEA) hydroxyproline-rich glycoprotein family
AT5G22950	1	SNF7 family protein
AT5G23150	1	Tudor/PWWP/MBT domain-containing protein
AT5G23200	1	NA
AT5G23230	1	nicotinamidase 2
AT5G23290	1	prefoldin 5
AT5G23440	1	ferredoxin/thioredoxin reductase subunit A (variable subunit) 1
AT5G23930	1	Mitochondrial transcription termination factor family protein
AT5G24040	1	Protein of unknown function (DUF295)
AT5G24210	1	alpha/beta-Hydrolases superfamily protein
AT5G24230	1	Lipase class 3-related protein
AT5G24300	1	Glycogen/starch synthases, ADP-glucose type
AT5G24340	1	3'-5' exonuclease domain-containing protein
AT5G24470	1	pseudo-response regulator 5
AT5G24570	1	NA
AT5G24740	1	Protein of unknown function (DUF1162)
AT5G24890	1	NA
AT5G25060	1	RNA recognition motif (RRM)-containing protein
AT5G25100	1	Endomembrane protein 70 protein family
AT5G25130	1	cytochrome P450, family 71, subfamily B, polypeptide 12
AT5G25290	1	F-box family protein with a domain of unknown function (DUF295)
AT5G25460	1	Protein of unknown function, DUF642
AT5G25560	1	CHY-type/CTCHY-type/RING-type Zinc finger protein
AT5G25770	1	alpha/beta-Hydrolases superfamily protein
AT5G25930	1	Protein kinase family protein with leucine-rich repeat domain
AT5G26360	1	TCP-1/cpn60 chaperonin family protein
AT5G26731	1	NA
AT5G26860	1	lon protease 1
AT5G26950	1	AGAMOUS-like 93
AT5G27150	1	Na+/H+ exchanger 1
AT5G27460	1	Tetratricopeptide repeat (TPR)-like superfamily protein
AT5G27660	1	Trypsin family protein with PDZ domain
AT5G28020	1	cysteine synthase D2
AT5G28350	1	Quinoprotein amine dehydrogenase, beta chain-like; RIC1-like guanyl-nucleotide exchange factor
AT5G28410	1	NA
AT5G28463	1	NA
AT5G28540	1	heat shock protein 70 (Hsp 70) family protein
AT5G35735	1	Auxin-responsive family protein
AT5G35917	1	cytochrome P450, family 79, subfamily A, polypeptide 3 pseudogene
AT5G35960	1	Protein kinase family protein
AT5G36290	1	Uncharacterized protein family (UPF0016)
AT5G37380	1	Chaperone DnaJ-domain superfamily protein
AT5G37480	1	NA
AT5G37500	1	gated outwardly-rectifying K+ channel
AT5G37540	1	Eukaryotic aspartyl protease family protein
AT5G37720	1	ALWAYS EARLY 4
AT5G37960	1	GroES-like family protein
AT5G38110	1	anti- silencing function 1b
AT5G38200	1	Class I glutamine amidotransferase-like superfamily protein
AT5G38720	1	NA
AT5G38895	1	RING/U-box superfamily protein
AT5G39510	1	Vesicle transport v-SNARE family protein
AT5G39535	1	pre-tRNA
AT5G39610	1	NAC domain containing protein 6
AT5G39660	1	cycling DOF factor 2
AT5G39895	1	pre-tRNA
AT5G40250	1	RING/U-box superfamily protein
AT5G40370	1	Glutaredoxin family protein
AT5G40645	1	RPM1-interacting protein 4 (RIN4) family protein
AT5G40720	1	Domain of unknown function (DUF23)
AT5G40760	1	glucose-6-phosphate dehydrogenase 6
AT5G40810	1	Cytochrome C1 family
AT5G40847	1	NA
AT5G41060	1	DHHC-type zinc finger family protein
AT5G41140	1	Myosin heavy chain-related protein
AT5G41401	1	NA
AT5G41620	1	NA
AT5G41650	1	Lactoylglutathione lyase / glyoxalase I family protein
AT5G41690	1	RNA-binding (RRM/RBD/RNP motifs) family protein
AT5G41910	1	Mediator complex, subunit Med10
AT5G41990	1	with no lysine (K) kinase 8
AT5G41992	1	conserved peptide upstream open reading frame 58
AT5G42146	1	NA
AT5G42150	1	Glutathione S-transferase family protein
AT5G42300	1	ubiquitin-like protein 5
AT5G42470	1	NA
AT5G42825	1	NA
AT5G42830	1	HXXXD-type acyl-transferase family protein
AT5G42895	1	ECA1 gametogenesis related family protein
AT5G43330	1	Lactate/malate dehydrogenase family protein
AT5G43420	1	RING/U-box superfamily protein
AT5G43430	1	electron transfer flavoprotein beta
AT5G43790	1	Pentatricopeptide repeat (PPR) superfamily protein
AT5G43830	1	Aluminium induced protein with YGL and LRDR motifs
AT5G44080	1	Basic-leucine zipper (bZIP) transcription factor family protein
AT5G44120	1	RmlC-like cupins superfamily protein
AT5G44210	1	erf domain protein 9
AT5G44230	1	Pentatricopeptide repeat (PPR) superfamily protein
AT5G44320	1	Eukaryotic translation initiation factor 3 subunit 7 (eIF-3)
AT5G44570	1	NA
AT5G44670	1	Domain of unknown function (DUF23)
AT5G44800	1	chromatin remodeling 4
AT5G45130	1	RAB homolog 1
AT5G45390	1	CLP protease P4
AT5G45820	1	CBL-interacting protein kinase 20
AT5G46040	1	Major facilitator superfamily protein
AT5G46210	1	cullin4
AT5G46850	1	NA
AT5G46910	1	Transcription factor jumonji (jmj) family protein / zinc finger (C5HC2 type) family protein
AT5G47020	1	NA
AT5G47050	1	SBP (S-ribonuclease binding protein) family protein
AT5G47060	1	Protein of unknown function (DUF581)
AT5G47090	1	NA
AT5G47170	1	NA
AT5G47250	1	LRR and NB-ARC domains-containing disease resistance protein
AT5G47520	1	RAB GTPase homolog A5A
AT5G47580	1	NA
AT5G47610	1	RING/U-box superfamily protein
AT5G47750	1	D6 protein kinase like 2
AT5G48030	1	gametophytic factor 2
AT5G48175	1	NA
AT5G48340	1	NA
AT5G48385	1	FRIGIDA-like protein
AT5G48412	1	NA
AT5G48480	1	Lactoylglutathione lyase / glyoxalase I family protein
AT5G48545	1	histidine triad nucleotide-binding 3
AT5G48620	1	Disease resistance protein (CC-NBS-LRR class) family
AT5G48840	1	homolog of bacterial PANC
AT5G49060	1	Heat shock protein DnaJ, N-terminal with domain of unknown function (DUF1977)
AT5G49200	1	WD-40 repeat family protein / zfwd4 protein (ZFWD4)
AT5G49350	1	Glycine-rich protein family
AT5G49360	1	beta-xylosidase 1
AT5G49480	1	Ca2+-binding protein 1
AT5G49510	1	prefoldin 3
AT5G49520	1	WRKY DNA-binding protein 48
AT5G49710	1	NA
AT5G49720	1	glycosyl hydrolase 9A1
AT5G49930	1	zinc knuckle (CCHC-type) family protein
AT5G50960	1	nucleotide binding protein 35
AT5G51050	1	Mitochondrial substrate carrier family protein
AT5G51070	1	Clp ATPase
AT5G51820	1	phosphoglucomutase
AT5G52300	1	CAP160 protein
AT5G52970	1	thylakoid lumen 15.0 kDa protein
AT5G53000	1	2A phosphatase associated protein of 46 kD
AT5G53120	1	spermidine synthase 3
AT5G53220	1	NA
AT5G53290	1	cytokinin response factor 3
AT5G53400	1	HSP20-like chaperones superfamily protein
AT5G53680	1	RNA-binding (RRM/RBD/RNP motifs) family protein
AT5G53780	1	Protein of unknown function (DUF295)
AT5G53902	1	U3B; snoRNA
AT5G53950	1	NAC (No Apical Meristem) domain transcriptional regulator superfamily protein
AT5G54050	1	Cysteine/Histidine-rich C1 domain family protein
AT5G54165	1	NA
AT5G54300	1	Protein of unknown function (DUF761)
AT5G54380	1	protein kinase family protein
AT5G54680	1	basic helix-loop-helix (bHLH) DNA-binding superfamily protein
AT5G55470	1	Na+/H+ (sodium hydrogen) exchanger 3
AT5G55530	1	Calcium-dependent lipid-binding (CaLB domain) family protein
AT5G55560	1	Protein kinase superfamily protein
AT5G55600	1	agenet domain-containing protein / bromo-adjacent homology (BAH) domain-containing protein
AT5G55770	1	Cysteine/Histidine-rich C1 domain family protein
AT5G55910	1	D6 protein kinase
AT5G56110	1	myb domain protein 103
AT5G56130	1	Transducin/WD40 repeat-like superfamily protein
AT5G56550	1	oxidative stress 3
AT5G56580	1	MAP kinase kinase 6
AT5G56600	1	profilin 3
AT5G56745	1	pre-tRNA
AT5G56975	1	pre-tRNA
AT5G57000	1	NA
AT5G57030	1	Lycopene beta/epsilon cyclase protein
AT5G57040	1	Lactoylglutathione lyase / glyoxalase I family protein
AT5G57070	1	hydroxyproline-rich glycoprotein family protein
AT5G57080	1	NA
AT5G57123	1	NA
AT5G57150	1	basic helix-loop-helix (bHLH) DNA-binding superfamily protein
AT5G57250	1	Pentatricopeptide repeat (PPR) superfamily protein
AT5G57280	1	S-adenosyl-L-methionine-dependent methyltransferases superfamily protein
AT5G57345	1	NA
AT5G57350	1	H(+)-ATPase 3
AT5G57380	1	Fibronectin type III domain-containing protein
AT5G57490	1	voltage dependent anion channel 4
AT5G57500	1	Galactosyltransferase family protein
AT5G57560	1	Xyloglucan endotransglucosylase/hydrolase family protein
AT5G57720	1	AP2/B3-like transcriptional factor family protein
AT5G57780	1	NA
AT5G57910	1	NA
AT5G58110	1	chaperone binding;ATPase activators
AT5G58200	1	Calcineurin-like metallo-phosphoesterase superfamily protein
AT5G58320	1	Kinase interacting (KIP1-like) family protein
AT5G58430	1	exocyst subunit exo70 family protein B1
AT5G58570	1	NA
AT5G58575	1	NA
AT5G58590	1	RAN binding protein 1
AT5G58680	1	ARM repeat superfamily protein
AT5G58760	1	damaged DNA binding 2
AT5G58850	1	myb domain protein 119
AT5G59030	1	copper transporter 1
AT5G59050	1	NA
AT5G59385	1	pre-tRNA
AT5G59420	1	OSBP(oxysterol binding protein)-related protein 3C
AT5G59690	1	Histone superfamily protein
AT5G59710	1	VIRE2 interacting protein 2
AT5G60030	1	NA
AT5G60130	1	AP2/B3-like transcriptional factor family protein
AT5G60408	1	MIR391; miRNA
AT5G60690	1	Homeobox-leucine zipper family protein / lipid-binding START domain-containing protein
AT5G60790	1	ABC transporter family protein
AT5G60850	1	OBF binding protein 4
AT5G60990	1	DEA(D/H)-box RNA helicase family protein
AT5G61190	1	putative endonuclease or glycosyl hydrolase with C2H2-type zinc finger domain
AT5G61270	1	phytochrome-interacting factor7
AT5G61340	1	NA
AT5G61370	1	Pentatricopeptide repeat (PPR) superfamily protein
AT5G61510	1	GroES-like zinc-binding alcohol dehydrogenase family protein
AT5G61600	1	ethylene response factor 104
AT5G61810	1	Mitochondrial substrate carrier family protein
AT5G61840	1	Exostosin family protein
AT5G61970	1	signal recognition particle-related / SRP-related
AT5G62140	1	NA
AT5G62200	1	Embryo-specific protein 3, (ATS3)
AT5G62320	1	myb domain protein 99
AT5G62350	1	Plant invertase/pectin methylesterase inhibitor superfamily protein
AT5G62360	1	Plant invertase/pectin methylesterase inhibitor superfamily protein
AT5G62430	1	cycling DOF factor 1
AT5G62670	1	H(+)-ATPase 11
AT5G62730	1	Major facilitator superfamily protein
AT5G62770	1	Protein of unknown function (DUF1645)
AT5G62810	1	peroxin 14
AT5G62920	1	response regulator 6
AT5G62930	1	SGNH hydrolase-type esterase superfamily protein
AT5G63160	1	BTB and TAZ domain protein 1
AT5G63168	1	NA
AT5G63190	1	MA3 domain-containing protein
AT5G63280	1	C2H2-like zinc finger protein
AT5G63300	1	Ribosomal protein S21 family protein
AT5G63310	1	nucleoside diphosphate kinase 2
AT5G63380	1	AMP-dependent synthetase and ligase family protein
AT5G63460	1	SAP domain-containing protein
AT5G63500	1	Protein of unknown function (DUF 3339)
AT5G63530	1	farnesylated protein 3
AT5G63630	1	P-loop containing nucleoside triphosphate hydrolases superfamily protein
AT5G63760	1	RING/U-box superfamily protein
AT5G63810	1	beta-galactosidase 10
AT5G63860	1	Regulator of chromosome condensation (RCC1) family protein
AT5G63910	1	farnesylcysteine lyase
AT5G64200	1	ortholog of human splicing factor SC35
AT5G64220	1	Calmodulin-binding transcription activator protein with CG-1 and Ankyrin domains
AT5G64401	1	NA
AT5G64470	1	Plant protein of unknown function (DUF828)
AT5G64580	1	AAA-type ATPase family protein
AT5G64600	1	O-fucosyltransferase family protein
AT5G64710	1	Putative endonuclease or glycosyl hydrolase
AT5G64813	1	Ras-related small GTP-binding family protein
AT5G64950	1	Mitochondrial transcription termination factor family protein
AT5G65030	1	NA
AT5G65060	1	K-box region and MADS-box transcription factor family protein
AT5G65070	1	K-box region and MADS-box transcription factor family protein
AT5G65120	1	NA
AT5G65165	1	succinate dehydrogenase 2-3
AT5G65260	1	RNA-binding (RRM/RBD/RNP motifs) family protein
AT5G65305	1	pre-tRNA
AT5G65380	1	MATE efflux family protein
AT5G65480	1	NA
AT5G65520	1	Tetratricopeptide repeat (TPR)-like superfamily protein
AT5G65670	1	indole-3-acetic acid inducible 9
AT5G65700	1	Leucine-rich receptor-like protein kinase family protein
AT5G65750	1	2-oxoglutarate dehydrogenase, E1 component
AT5G65770	1	little nuclei4
AT5G65780	1	branched-chain amino acid aminotransferase 5 / branched-chain amino acid transaminase 5 (BCAT5)
AT5G65820	1	Pentatricopeptide repeat (PPR) superfamily protein
AT5G65920	1	ARM repeat superfamily protein
AT5G65925	1	NA
AT5G65950	1	NA
AT5G65970	1	Seven transmembrane MLO family protein
AT5G66110	1	Heavy metal transport/detoxification superfamily protein
AT5G66190	1	ferredoxin-NADP(+)-oxidoreductase 1
AT5G66320	1	GATA transcription factor 5
AT5G66550	1	Maf-like protein
AT5G66558	1	other RNA
AT5G66580	1	NA
AT5G66600	1	Protein of unknown function, DUF547
AT5G66640	1	DA1-related protein 3
AT5G66650	1	Protein of unknown function (DUF607)
AT5G66820	1	NA
AT5G67030	1	zeaxanthin epoxidase (ZEP) (ABA1)
AT5G67110	1	basic helix-loop-helix (bHLH) DNA-binding superfamily protein
AT5G67270	1	end binding protein 1C
AT5G67290	1	FAD-dependent oxidoreductase family protein
AT5G67350	1	NA
AT5G67490	1	NA
AT5G67540	1	Arabinanase/levansucrase/invertase
AT5G67610	1	Uncharacterized conserved protein (DUF2215)
AT5G67620	1	NA
AT5G67630	1	P-loop containing nucleoside triphosphate hydrolases superfamily protein
AT1G01030	2	AP2/B3-like transcriptional factor family protein
AT1G01240	2	NA
AT1G01390	2	UDP-Glycosyltransferase superfamily protein
AT1G01690	2	putative recombination initiation defects 3
AT1G02060	2	Tetratricopeptide repeat (TPR)-like superfamily protein
AT1G02120	2	GRAM domain family protein
AT1G02270	2	Calcium-binding endonuclease/exonuclease/phosphatase family
AT1G02380	2	NA
AT1G02980	2	cullin 2
AT1G03030	2	P-loop containing nucleoside triphosphate hydrolases superfamily protein
AT1G03160	2	FZO-like
AT1G03230	2	Eukaryotic aspartyl protease family protein
AT1G03280	2	Transcription factor TFIIE, alpha subunit
AT1G04425	2	other RNA
AT1G04630	2	GRIM-19 protein
AT1G04850	2	ubiquitin-associated (UBA)/TS-N domain-containing protein
AT1G05010	2	ethylene-forming enzyme
AT1G05280	2	Protein of unknown function (DUF604)
AT1G05300	2	zinc transporter 5 precursor
AT1G05370	2	Sec14p-like phosphatidylinositol transfer family protein
AT1G05410	2	Protein of unknown function (DUF1423)
AT1G05430	2	NA
AT1G05570	2	callose synthase 1
AT1G05710	2	basic helix-loop-helix (bHLH) DNA-binding superfamily protein
AT1G05830	2	trithorax-like protein 2
AT1G05940	2	cationic amino acid transporter 9
AT1G06030	2	pfkB-like carbohydrate kinase family protein
AT1G06310	2	acyl-CoA oxidase 6
AT1G06900	2	Insulinase (Peptidase family M16) family protein
AT1G06980	2	NA
AT1G06990	2	GDSL-like Lipase/Acylhydrolase superfamily protein
AT1G07020	2	NA
AT1G07110	2	fructose-2,6-bisphosphatase
AT1G07140	2	Pleckstrin homology (PH) domain superfamily protein
AT1G07200	2	Double Clp-N motif-containing P-loop nucleoside triphosphate hydrolases superfamily protein
AT1G07280	2	Tetratricopeptide repeat (TPR)-like superfamily protein
AT1G07370	2	proliferating cellular nuclear antigen 1
AT1G07725	2	exocyst subunit exo70 family protein H6
AT1G08035	2	NA
AT1G08110	2	lactoylglutathione lyase family protein / glyoxalase I family protein
AT1G08460	2	histone deacetylase 8
AT1G08465	2	Plant-specific transcription factor YABBY family protein
AT1G08620	2	Transcription factor jumonji (jmj) family protein / zinc finger (C5HC2 type) family protein
AT1G08695	2	SCR-like 3
AT1G08760	2	Plant protein of unknown function (DUF936)
AT1G08780	2	ABI3-interacting protein 3
AT1G08980	2	amidase 1
AT1G09010	2	glycoside hydrolase family 2 protein
AT1G09390	2	GDSL-like Lipase/Acylhydrolase superfamily protein
AT1G09415	2	NIM1-interacting 3
AT1G09530	2	phytochrome interacting factor 3
AT1G09780	2	Phosphoglycerate mutase, 2,3-bisphosphoglycerate-independent
AT1G09810	2	evolutionarily conserved C-terminal region 11
AT1G09900	2	Pentatricopeptide repeat (PPR-like) superfamily protein
AT1G10070	2	branched-chain amino acid transaminase 2
AT1G10140	2	Uncharacterised conserved protein UCP031279
AT1G10380	2	Putative membrane lipoprotein
AT1G10560	2	plant U-box 18
AT1G10588	2	Gibberellin-regulated family protein
AT1G10630	2	ADP-ribosylation factor A1F
AT1G10970	2	zinc transporter 4 precursor
AT1G11160	2	Transducin/WD40 repeat-like superfamily protein
AT1G11170	2	Protein of unknown function (DUF707)
AT1G11270	2	F-box and associated interaction domains-containing protein
AT1G11380	2	PLAC8 family protein
AT1G11545	2	xyloglucan endotransglucosylase/hydrolase 8
[truncated: 6,334 more rows]
