# Supplementary material for: Genomic and epigenomic determinants of heat stress-induced transcriptional memory in Arabidopsis
Source: Genome Biol. 2023 May 30;24:129. doi: 10.1186/s13059-023-02970-5 (PMC10230730; doi:10.1186/s13059-023-02970-5)
Supplement: Supplementary file 4 — Additional file 4: Supplementary Data 3. Cis-element motif analysis. [file 13059_2023_2970_MOESM4_ESM.xlsx]

## Sheet: Homer de novo Motif Results
Rank	P-value	log P-pvalue	% of Targets	% of Background	STD(Bg STD)	Best Match/Details
1	1e-152	-350.8	64.25%	9.93%	79.9bp (107.7bp)	HSF3(HSF)/colamp-HSF3-DAP-Seq(GSE60143)/Homer(0.956)
2	1e-50	-115.7	33.25%	7.38%	113.7bp (125.0bp)	PCF/Arabidopsis-Promoters/Homer(0.954)
3	1e-41	-94.8	21.50%	3.47%	105.2bp (134.6bp)	ABF1(bZIP)/Arabidopsis-ABF1-ChIP-Seq(GSE80564)/Homer(1.000)
4	1e-29	-66.96	40.00%	16.25%	108.9bp (128.2bp)	SWI6(MacIsaac)/Yeast(0.991)
5	1e-17	-40.41	26.50%	10.88%	124.8bp (119.6bp)	zen/dmmpmm(Down)/fly(0.841)
6	1e-12	-29.41	42.00%	25.20%	106.5bp (117.5bp)	At1g76110(ARID)/colamp-At1g76110-DAP-Seq(GSE60143)/Homer(0.797)
7	1e-12	-28.44	1.25%	0.00%	138.3bp (17.1bp)	cebp-1/MA1444.1/Jaspar(0.730)
8	1e-12	-27.77	2.25%	0.05%	99.1bp (158.0bp)	ZML1(C2C2gata)/colamp-ZML1-DAP-Seq(GSE60143)/Homer(0.793)
9	1e-11	-26.49	38.50%	23.03%	125.3bp (122.9bp)	DEAR2(AP2EREBP)/colamp-DEAR2-DAP-Seq(GSE60143)/Homer(0.803)
10 *	1e-11	-25.5	56.75%	39.93%	109.0bp (119.9bp)	Nab2p(Znf)/Saccharomyces_cerevisiae-RNCMPT00042-PBM/HughesRNA(0.845)
11 *	1e-09	-20.84	19.25%	9.32%	101.4bp (118.7bp)	Trl(Zf)/S2-GAGAfactor-ChIP-Seq(GSE40646)/Homer(0.797)
12 *	1e-08	-20.35	24.00%	12.96%	113.6bp (110.6bp)	RVE1(MYBrelated)/col-RVE1-DAP-Seq(GSE60143)/Homer(0.850)
13 *	1e-08	-19.62	38.00%	24.74%	91.6bp (115.2bp)	RBM5(RRM)/Homo_sapiens-RNCMPT00154-PBM/HughesRNA(0.620)
14 *	1e-07	-16.68	4.25%	0.82%	128.2bp (104.3bp)	NKX6-3/MA1530.1/Jaspar(0.722)
15 *	1e-05	-12.8	23.00%	14.37%	123.9bp (116.5bp)	PH0075.1_Hoxd10/Jaspar(0.636)
16 *	0.0001	-10.86	30.25%	21.35%	134.0bp (123.2bp)	OBP3/MA1274.1/Jaspar(0.778)
17 *	0.0001	-10.15	0.50%	0.00%	64.1bp (0.0bp)	NLP7(RWPRK)/col-NLP7-DAP-Seq(GSE60143)/Homer(0.647)
18 *	0.01	-4.729	0.25%	0.00%	54.0bp (0.0bp)	Pit1(Homeobox)/GCrat-Pit1-ChIP-Seq(GSE58009)/Homer(0.686)
Total target sequences = 400
Total background sequences = 45078
* - possible false positive

## Sheet: Homer Known Motif Enrichment Re
Rank	Name	P-value	log P-pvalue	q-value (Benjamini)	# Target Sequences with Motif	% of Targets Sequences with Motif	# Background Sequences with Motif	% of Background Sequences with Motif
1	AT3G09735(S1Falike)/col-AT3G09735-DAP-Seq(GSE60143)/Homer	1e-145	-335	0	239	59.75%	3867.8	8.58%
2	HSFC1(HSF)/col-HSFC1-DAP-Seq(GSE60143)/Homer	1e-125	-289.3	0	166	41.50%	1652.3	3.66%
3	HSFA6B(HSF)/colamp-HSFA6B-DAP-Seq(GSE60143)/Homer	1e-119	-275.4	0	246	61.50%	5468.1	12.13%
4	HSF3(HSF)/colamp-HSF3-DAP-Seq(GSE60143)/Homer	1e-110	-254.9	0	294	73.50%	9492.5	21.05%
5	HRE(HSF)/Striatum-HSF1-ChIP-Seq(GSE38000)/Homer	1e-109	-251.5	0	139	34.75%	1240.2	2.75%
6	AT2G01818(PLATZ)/col-AT2G01818-DAP-Seq(GSE60143)/Homer	1e-106	-244.2	0	137	34.25%	1254.6	2.78%
7	HSF7(HSF)/colamp-HSF7-DAP-Seq(GSE60143)/Homer	1e-100	-230.7	0	156	39.00%	2028.1	4.50%
8	HSFA1E(HSF)/col-HSFA1E-DAP-Seq(GSE60143)/Homer	1e-84	-195.1	0	97	24.25%	664.8	1.47%
9	AGL95(ND)/col-AGL95-DAP-Seq(GSE60143)/Homer	1e-84	-194	0	108	27.00%	939.2	2.08%
10	HSF6(HSF)/col-HSF6-DAP-Seq(GSE60143)/Homer	1e-63	-146.5	0	126	31.50%	2230.7	4.95%
11	HRE(HSF)/HepG2-HSF1-ChIP-Seq(GSE31477)/Homer	1e-63	-145.4	0	73	18.25%	498.1	1.10%
12	AT1G23810(Orphan)/col-AT1G23810-DAP-Seq(GSE60143)/Homer	1e-56	-130.2	0	61	15.25%	355.8	0.79%
13	HSFA6A(HSF)/col-HSFA6A-DAP-Seq(GSE60143)/Homer	1e-51	-117.8	0	52	13.00%	263.9	0.59%
14	HSFB4(HSF)/col-HSFB4-DAP-Seq(GSE60143)/Homer	1e-50	-117.1	0	56	14.00%	340.7	0.76%
15	AT1G10720(BSD)/col-AT1G10720-DAP-Seq(GSE60143)/Homer	1e-48	-111.5	0	44	11.00%	168.4	0.37%
16	HSF21(HSF)/col-HSF21-DAP-Seq(GSE60143)/Homer	1e-46	-106.7	0	69	17.25%	755.9	1.68%
17	PCF/Arabidopsis-Promoters/Homer	1e-44	-102	0	124	31.00%	3251.6	7.21%
18	bZIP28(bZIP)/col-bZIP28-DAP-Seq(GSE60143)/Homer	1e-38	-89.27	0	100	25.00%	2355.8	5.22%
19	E-box/Arabidopsis-Promoters/Homer	1e-35	-82.36	0	105	26.25%	2832.5	6.28%
20	ABI5(bZIP)/col-ABI5-DAP-Seq(GSE60143)/Homer	1e-35	-81.59	0	102	25.50%	2692.7	5.97%
21	AREB3(bZIP)/col-AREB3-DAP-Seq(GSE60143)/Homer	1e-35	-81.31	0	103	25.75%	2756.1	6.11%
22	bZIP16(bZIP)/colamp-bZIP16-DAP-Seq(GSE60143)/Homer	1e-35	-80.61	0	97	24.25%	2454.9	5.44%
23	ABF2(bZIP)/col-ABF2-DAP-Seq(GSE60143)/Homer	1e-34	-79.49	0	86	21.50%	1927.3	4.27%
Total Target Sequences = 400
Total Background Sequences = 45079

## Sheet: known-motifs-hse-like-by-cluste
cluster	members	no.hse.count	hse.count	hse.fraction
1	2164	988	1176	0.543438
2	2044	1288	756	0.369863
3	2428	1445	983	0.40486
4	1835	789	1046	0.570027
5	340	76	264	0.776471
6	100	88	12	0.12
7	334	111	223	0.667665
8	168	133	35	0.208333
9	49	42	7	0.142857
10	108	93	15	0.138889
11	25	4	21	0.84
12	40	4	36	0.9
13	42	38	4	0.0952381
14	1	0	1	1
15	4	3	1	0.25
