# Supplementary material for: Genomic and epigenomic determinants of heat stress-induced transcriptional memory in Arabidopsis
Source: Genome Biol. 2023 May 30;24:129. doi: 10.1186/s13059-023-02970-5 (PMC10230730; doi:10.1186/s13059-023-02970-5)
Supplement: Supplementary file 5 — Additional file 5: Supplementary Data 4. RNA-seq clustering genes. [file 13059_2023_2970_MOESM5_ESM.xlsx]

## Sheet: gene-clusters-with-short-descri
gene	cluster	short description
AT1G01010	1	NAC domain containing protein 1
AT1G01020	1	Arv1-like protein
AT1G01040	1	dicer-like 1
AT1G01210	1	DNA-directed RNA polymerase, subunit M, archaeal
AT1G01240	1	NA
AT1G01350	1	Zinc finger (CCCH-type/C3HC4-type RING finger) family protein
AT1G01360	1	regulatory component of ABA receptor 1
AT1G01440	1	Protein of unknown function (DUF3133)
AT1G01500	1	Erythronate-4-phosphate dehydrogenase family protein
AT1G01510	1	NAD(P)-binding Rossmann-fold superfamily protein
AT1G01650	1	SIGNAL PEPTIDE PEPTIDASE-LIKE 4
AT1G01710	1	Acyl-CoA thioesterase family protein
AT1G01920	1	SET domain-containing protein
AT1G01930	1	zinc finger protein-related
AT1G02000	1	UDP-D-glucuronate 4-epimerase 2
AT1G02020	1	nitroreductase family protein
AT1G02270	1	Calcium-binding endonuclease/exonuclease/phosphatase family
AT1G02290	1	NA
AT1G02400	1	gibberellin 2-oxidase 6
AT1G02410	1	cytochrome c oxidase assembly protein CtaG / Cox11 family
AT1G02660	1	alpha/beta-Hydrolases superfamily protein
AT1G02680	1	TBP-associated factor 13
AT1G02750	1	Drought-responsive family protein
AT1G02816	1	Protein of unknown function, DUF538
AT1G02820	1	Late embryogenesis abundant 3 (LEA3) family protein
AT1G02860	1	SPX (SYG1/Pho81/XPR1) domain-containing protein
AT1G02880	1	thiamin pyrophosphokinase1
AT1G03030	1	P-loop containing nucleoside triphosphate hydrolases superfamily protein
AT1G03190	1	RAD3-like DNA-binding helicase protein
AT1G03210	1	Phenazine biosynthesis PhzC/PhzF protein
AT1G03260	1	SNARE associated Golgi protein family
AT1G03290	1	NA
AT1G03360	1	ribosomal RNA processing 4
AT1G03370	1	C2 calcium/lipid-binding and GRAM domain containing protein
AT1G03380	1	homolog of yeast autophagy 18 (ATG18) G
AT1G03430	1	histidine-containing phosphotransfer factor 5
AT1G03530	1	nuclear assembly factor 1
AT1G03610	1	Protein of unknown function (DUF789)
AT1G03730	1	NA
AT1G03740	1	Protein kinase superfamily protein
AT1G03760	1	Prefoldin chaperone subunit family protein
AT1G03970	1	G-box binding factor 4
AT1G04070	1	translocase of outer membrane 22-I
AT1G04130	1	Tetratricopeptide repeat (TPR)-like superfamily protein
AT1G04200	1	NA
AT1G04210	1	Leucine-rich repeat protein kinase family protein
AT1G04230	1	Protein of unknown function (DUF2361)
AT1G04340	1	HR-like lesion-inducing protein-related
AT1G04780	1	Ankyrin repeat family protein
AT1G04790	1	RING/U-box superfamily protein
AT1G04830	1	Ypt/Rab-GAP domain of gyp1p superfamily protein
AT1G04860	1	ubiquitin-specific protease 2
AT1G04910	1	O-fucosyltransferase family protein
AT1G04950	1	TATA BOX ASSOCIATED FACTOR II 59
AT1G04960	1	Protein of unknown function (DUF1664)
AT1G04980	1	PDI-like 2-2
AT1G05030	1	Major facilitator superfamily protein
AT1G05055	1	general transcription factor II H2
AT1G05060	1	NA
AT1G05120	1	Helicase protein with RING/U-box domain
AT1G05170	1	Galactosyltransferase family protein
AT1G05350	1	NAD(P)-binding Rossmann-fold superfamily protein
AT1G05380	1	Acyl-CoA N-acyltransferase with RING/FYVE/PHD-type zinc finger protein
AT1G05410	1	Protein of unknown function (DUF1423)
AT1G05680	1	Uridine diphosphate glycosyltransferase 74E2
AT1G05720	1	selenoprotein family protein
AT1G05780	1	Vacuolar ATPase assembly integral membrane protein VMA21-like domain
AT1G05785	1	Got1/Sft2-like vescicle transport protein family
AT1G05790	1	lipase class 3 family protein
AT1G05810	1	RAB GTPase homolog A5E
AT1G05860	1	NA
AT1G06060	1	LisH and RanBPM domains containing protein
AT1G06070	1	Basic-leucine zipper (bZIP) transcription factor family protein
AT1G06380	1	Ribosomal protein L1p/L10e family
AT1G06470	1	Nucleotide/sugar transporter family protein
AT1G06630	1	F-box/RNI-like superfamily protein
AT1G06670	1	nuclear DEIH-boxhelicase
AT1G06720	1	P-loop containing nucleoside triphosphate hydrolases superfamily protein
AT1G06730	1	pfkB-like carbohydrate kinase family protein
AT1G06780	1	galacturonosyltransferase 6
AT1G06840	1	Leucine-rich repeat protein kinase family protein
AT1G06870	1	Peptidase S24/S26A/S26B/S26C family protein
AT1G07020	1	NA
AT1G07030	1	Mitochondrial substrate carrier family protein
AT1G07135	1	glycine-rich protein
AT1G07170	1	PHF5-like protein
AT1G07180	1	alternative NAD(P)H dehydrogenase 1
AT1G07220	1	Arabidopsis thaliana protein of unknown function (DUF821)
AT1G07240	1	UDP-glucosyl transferase 71C5
AT1G07410	1	RAB GTPase homolog A2B
AT1G07470	1	Transcription factor IIA, alpha/beta subunit
AT1G07480	1	Transcription factor IIA, alpha/beta subunit
AT1G07510	1	FTSH protease 10
AT1G07530	1	SCARECROW-like 14
AT1G07570	1	Protein kinase superfamily protein
AT1G07590	1	Tetratricopeptide repeat (TPR)-like superfamily protein
AT1G07630	1	pol-like 5
AT1G07640	1	Dof-type zinc finger DNA-binding family protein
AT1G07670	1	endomembrane-type CA-ATPase 4
AT1G07700	1	Thioredoxin superfamily protein
AT1G07810	1	ER-type Ca2+-ATPase 1
AT1G07840	1	Sas10/Utp3/C1D family
AT1G07870	1	Protein kinase superfamily protein
AT1G07901	1	NA
AT1G07910	1	RNAligase
AT1G07950	1	Surfeit locus protein 5 subunit 22 of Mediator complex
AT1G07960	1	PDI-like 5-1
AT1G07980	1	nuclear factor Y, subunit C10
AT1G08040	1	Protein of unknown function (DUF707)
AT1G08125	1	S-adenosyl-L-methionine-dependent methyltransferases superfamily protein
AT1G08180	1	NA
AT1G08210	1	Eukaryotic aspartyl protease family protein
AT1G08220	1	NA
AT1G08315	1	ARM repeat superfamily protein
AT1G08390	1	NA
AT1G08410	1	P-loop containing nucleoside triphosphate hydrolases superfamily protein
AT1G08420	1	BRI1 suppressor 1 (BSU1)-like 2
AT1G08500	1	early nodulin-like protein 18
AT1G08530	1	NA
AT1G08710	1	F-box family protein
AT1G08720	1	Protein kinase superfamily protein
AT1G08760	1	Plant protein of unknown function (DUF936)
AT1G08770	1	prenylated RAB acceptor 1.E
AT1G08845	1	Ribosomal L18p/L5e family protein
AT1G08910	1	zinc ion binding;zinc ion binding
AT1G08940	1	Phosphoglycerate mutase family protein
AT1G09060	1	Zinc finger, RING-type;Transcription factor jumonji/aspartyl beta-hydroxylase
AT1G09100	1	26S proteasome AAA-ATPase subunit RPT5B
AT1G09160	1	Protein phosphatase 2C family protein
AT1G09230	1	RNA-binding (RRM/RBD/RNP motifs) family protein
AT1G09250	1	basic helix-loop-helix (bHLH) DNA-binding superfamily protein
AT1G09460	1	Carbohydrate-binding X8 domain superfamily protein
AT1G09520	1	NA
AT1G09700	1	dsRNA-binding domain-like superfamily protein
AT1G09794	1	Cox19 family protein (CHCH motif)
AT1G09810	1	evolutionarily conserved C-terminal region 11
AT1G09870	1	histidine acid phosphatase family protein
AT1G09980	1	Putative serine esterase family protein
AT1G10030	1	homolog of yeast ergosterol28
AT1G10050	1	glycosyl hydrolase family 10 protein / carbohydrate-binding domain-containing protein
AT1G10070	1	branched-chain amino acid transaminase 2
AT1G10090	1	Early-responsive to dehydration stress protein (ERD4)
AT1G10130	1	endoplasmic reticulum-type calcium-transporting ATPase 3
AT1G10150	1	Carbohydrate-binding protein
AT1G10230	1	SKP1-like 18
AT1G10270	1	glutamine-rich protein 23
AT1G10350	1	DNAJ heat shock family protein
AT1G10370	1	Glutathione S-transferase family protein
AT1G10450	1	SIN3-like 6
AT1G10650	1	SBP (S-ribonuclease binding protein) family protein
AT1G10720	1	BSD domain-containing protein
AT1G10730	1	Clathrin adaptor complexes medium subunit family protein
AT1G10740	1	alpha/beta-Hydrolases superfamily protein
AT1G10820	1	Protein of unknown function (DUF3755)
AT1G10930	1	DNA helicase (RECQl4A)
AT1G10970	1	zinc transporter 4 precursor
AT1G11060	1	WAPL (Wings apart-like protein regulation of heterochromatin) protein
AT1G11090	1	alpha/beta-Hydrolases superfamily protein
AT1G11175	1	other RNA
AT1G11380	1	PLAC8 family protein
AT1G11390	1	Protein kinase superfamily protein
AT1G11592	1	other RNA
AT1G11630	1	Tetratricopeptide repeat (TPR)-like superfamily protein
AT1G11760	1	NA
AT1G11780	1	oxidoreductase, 2OG-Fe(II) oxygenase family protein
AT1G11800	1	endonuclease/exonuclease/phosphatase family protein
AT1G11905	1	B-cell receptor-associated protein 31-like
AT1G11960	1	ERD (early-responsive to dehydration stress) family protein
AT1G12060	1	BCL-2-associated athanogene 5
AT1G12320	1	Protein of unknown function (DUF1442)
AT1G12470	1	zinc ion binding
AT1G12650	1	NA
AT1G12680	1	phosphoenolpyruvate carboxylase-related kinase 2
AT1G12710	1	phloem protein 2-A12
AT1G12830	1	NA
AT1G12970	1	plant intracellular ras group-related LRR 3
AT1G12990	1	beta-1,4-N-acetylglucosaminyltransferase family protein
AT1G13120	1	embryo defective 1745
AT1G13160	1	ARM repeat superfamily protein
AT1G13450	1	Homeodomain-like superfamily protein
AT1G13460	1	Protein phosphatase 2A regulatory B subunit family protein
AT1G13690	1	ATPase E1
AT1G13710	1	cytochrome P450, family 78, subfamily A, polypeptide 5
AT1G13740	1	ABI five binding protein 2
AT1G13810	1	Restriction endonuclease, type II-like superfamily protein
AT1G13870	1	calmodulin binding;purine nucleotide binding
AT1G13880	1	ELM2 domain-containing protein
AT1G13900	1	Purple acid phosphatases superfamily protein
AT1G13940	1	Plant protein of unknown function (DUF863)
AT1G13960	1	WRKY DNA-binding protein 4
AT1G13980	1	sec7 domain-containing protein
AT1G13990	1	NA
AT1G14020	1	O-fucosyltransferase family protein
AT1G14060	1	GCK domain-containing protein
AT1G14170	1	RNA-binding KH domain-containing protein
AT1G14200	1	RING/U-box superfamily protein
AT1G14205	1	Ribosomal L18p/L5e family protein
AT1G14230	1	GDA1/CD39 nucleoside phosphatase family protein
AT1G14280	1	phytochrome kinase substrate 2
AT1G14300	1	ARM repeat superfamily protein
AT1G14340	1	RNA-binding (RRM/RBD/RNP motifs) family protein
AT1G14370	1	protein kinase 2A
AT1G14560	1	Mitochondrial substrate carrier family protein
AT1G14590	1	Nucleotide-diphospho-sugar transferase family protein
AT1G14730	1	Cytochrome b561/ferric reductase transmembrane protein family
AT1G14850	1	nucleoporin 155
AT1G15060	1	Uncharacterised conserved protein UCP031088, alpha/beta hydrolase
AT1G15100	1	RING-H2 finger A2A
AT1G15165	1	RING/FYVE/PHD zinc finger superfamily protein
AT1G15170	1	MATE efflux family protein
AT1G15230	1	NA
AT1G15240	1	Phox-associated domain;Phox-like;Sorting nexin, C-terminal
AT1G15310	1	signal recognition particle 54 kDa subunit
AT1G15410	1	aspartate-glutamate racemase family
AT1G15430	1	Protein of unknown function (DUF1644)
AT1G15440	1	periodic tryptophan protein 2
AT1G15510	1	Tetratricopeptide repeat (TPR)-like superfamily protein
AT1G15530	1	Concanavalin A-like lectin protein kinase family protein
AT1G15550	1	gibberellin 3-oxidase 1
AT1G15670	1	Galactose oxidase/kelch repeat superfamily protein
AT1G15780	1	NA
AT1G15800	1	NA
AT1G15825	1	hydroxyproline-rich glycoprotein family protein
AT1G15920	1	Polynucleotidyl transferase, ribonuclease H-like superfamily protein
AT1G15940	1	Tudor/PWWP/MBT superfamily protein
AT1G15970	1	DNA glycosylase superfamily protein
AT1G16020	1	Protein of unknown function (DUF1712)
AT1G16040	1	NA
AT1G16250	1	Galactose oxidase/kelch repeat superfamily protein
AT1G16280	1	RNA helicase 36
AT1G16300	1	glyceraldehyde-3-phosphate dehydrogenase of plastid 2
AT1G16430	1	Surfeit locus protein 5 subunit 22 of Mediator complex
AT1G16520	1	NA
AT1G16540	1	molybdenum cofactor sulfurase (LOS5) (ABA3)
AT1G16670	1	Protein kinase superfamily protein
AT1G16790	1	ribosomal protein-related
AT1G16850	1	NA
AT1G16900	1	Alg9-like mannosyltransferase family
AT1G17020	1	senescence-related gene 1
AT1G17070	1	GC-rich sequence DNA-binding factor-like protein with Tuftelin interacting domain
AT1G17110	1	ubiquitin-specific protease 15
AT1G17145	1	RING/U-box superfamily protein
AT1G17160	1	pfkB-like carbohydrate kinase family protein
AT1G17330	1	Metal-dependent phosphohydrolase
AT1G17340	1	Phosphoinositide phosphatase family protein
AT1G17460	1	TRF-like 3
AT1G17490	1	NA
AT1G17510	1	NA
AT1G17520	1	Homeodomain-like/winged-helix DNA-binding family protein
AT1G17530	1	translocase of inner mitochondrial membrane 23
AT1G17550	1	homology to ABI2
AT1G17665	1	NA
AT1G17680	1	tetratricopeptide repeat (TPR)-containing protein
AT1G17690	1	NA
AT1G17745	1	D-3-phosphoglycerate dehydrogenase
AT1G17760	1	Tetratricopeptide repeat (TPR)-like superfamily protein
AT1G17780	1	NA
AT1G17820	1	Putative integral membrane protein conserved region (DUF2404)
AT1G17980	1	poly(A) polymerase 1
AT1G18160	1	Protein kinase superfamily protein
AT1G18330	1	Homeodomain-like superfamily protein
AT1G18360	1	alpha/beta-Hydrolases superfamily protein
AT1G18440	1	Peptidyl-tRNA hydrolase family protein
AT1G18470	1	Transmembrane Fragile-X-F-associated protein
AT1G18480	1	Calcineurin-like metallo-phosphoesterase superfamily protein
AT1G18580	1	galacturonosyltransferase 11
AT1G18600	1	RHOMBOID-like protein 12
AT1G18630	1	glycine-rich RNA-binding protein 6
AT1G18700	1	DNAJ heat shock N-terminal domain-containing protein
AT1G18740	1	Protein of unknown function (DUF793)
AT1G18850	1	NA
AT1G18890	1	calcium-dependent protein kinase 1
AT1G18950	1	DDT domain superfamily
AT1G19010	1	NA
AT1G19020	1	NA
AT1G19120	1	Small nuclear ribonucleoprotein family protein
AT1G19140	1	NA
AT1G19180	1	jasmonate-zim-domain protein 1
AT1G19300	1	Nucleotide-diphospho-sugar transferases superfamily protein
AT1G19310	1	RING/U-box superfamily protein
AT1G19370	1	NA
AT1G19440	1	3-ketoacyl-CoA synthase 4
AT1G19450	1	Major facilitator superfamily protein
AT1G19530	1	NA
AT1G19860	1	Zinc finger C-x8-C-x5-C-x3-H type family protein
AT1G19970	1	ER lumen protein retaining receptor family protein
AT1G19990	1	NA
AT1G20030	1	Pathogenesis-related thaumatin superfamily protein
AT1G20140	1	SKP1-like 4
AT1G20270	1	2-oxoglutarate (2OG) and Fe(II)-dependent oxygenase superfamily protein
AT1G20390	1	transposable element gene
AT1G20460	1	NA
AT1G20575	1	Nucleotide-diphospho-sugar transferases superfamily protein
AT1G20640	1	Plant regulator RWP-RK family protein
AT1G20670	1	DNA-binding bromodomain-containing protein
AT1G20760	1	Calcium-binding EF hand family protein
AT1G20780	1	senescence-associated E3 ubiquitin ligase 1
AT1G20880	1	RNA-binding (RRM/RBD/RNP motifs) family protein
AT1G20890	1	NA
AT1G20900	1	Predicted AT-hook DNA-binding family protein
AT1G20910	1	ARID/BRIGHT DNA-binding domain-containing protein
AT1G20920	1	P-loop containing nucleoside triphosphate hydrolases superfamily protein
AT1G20970	1	NA
AT1G21010	1	NA
AT1G21080	1	DNAJ heat shock N-terminal domain-containing protein
AT1G21160	1	eukaryotic translation initiation factor 2 (eIF-2) family protein
AT1G21400	1	Thiamin diphosphate-binding fold (THDP-binding) superfamily protein
AT1G21410	1	F-box/RNI-like superfamily protein
AT1G21450	1	SCARECROW-like 1
AT1G21580	1	Zinc finger C-x8-C-x5-C-x3-H type family protein
AT1G21610	1	wound-responsive family protein
AT1G21700	1	SWITCH/sucrose nonfermenting 3C
AT1G21760	1	F-box protein 7
AT1G21780	1	BTB/POZ domain-containing protein
AT1G21790	1	TRAM, LAG1 and CLN8 (TLC) lipid-sensing domain containing protein
AT1G21910	1	Integrase-type DNA-binding superfamily protein
AT1G21980	1	phosphatidylinositol-4-phosphate 5-kinase 1
AT1G22020	1	serine hydroxymethyltransferase 6
AT1G22040	1	Galactose oxidase/kelch repeat superfamily protein
AT1G22180	1	Sec14p-like phosphatidylinositol transfer family protein
AT1G22310	1	methyl-CPG-binding domain 8
AT1G22400	1	UDP-Glycosyltransferase superfamily protein
AT1G22470	1	NA
AT1G22620	1	Phosphoinositide phosphatase family protein
AT1G22660	1	Polynucleotide adenylyltransferase family protein
AT1G22730	1	MA3 domain-containing protein
AT1G22770	1	gigantea protein (GI)
AT1G22800	1	S-adenosyl-L-methionine-dependent methyltransferases superfamily protein
AT1G22860	1	Vacuolar sorting protein 39
AT1G22870	1	Protein kinase family protein with ARM repeat domain
AT1G22882	1	Galactose-binding protein
AT1G22920	1	COP9 signalosome 5A
AT1G22940	1	thiamin biosynthesis protein, putative
AT1G22950	1	2-oxoglutarate (2OG) and Fe(II)-dependent oxygenase superfamily protein
AT1G22970	1	NA
AT1G22985	1	Integrase-type DNA-binding superfamily protein
AT1G23100	1	GroES-like family protein
AT1G23180	1	ARM repeat superfamily protein
AT1G23220	1	Dynein light chain type 1 family protein
AT1G23330	1	alpha/beta-Hydrolases superfamily protein
AT1G23380	1	KNOTTED1-like homeobox gene 6
AT1G23440	1	Peptidase C15, pyroglutamyl peptidase I-like
AT1G23800	1	aldehyde dehydrogenase 2B7
AT1G23860	1	RS-containing zinc finger protein 21
AT1G23970	1	Protein of unknown function (DUF626)
AT1G24040	1	Acyl-CoA N-acyltransferases (NAT) superfamily protein
AT1G24120	1	ARG1-like 1
AT1G24150	1	formin homologue 4
AT1G24280	1	glucose-6-phosphate dehydrogenase 3
AT1G24300	1	GYF domain-containing protein
AT1G24340	1	FAD/NAD(P)-binding oxidoreductase family protein
AT1G24350	1	Acid phosphatase/vanadium-dependent haloperoxidase-related protein
AT1G24460	1	NA
AT1G24530	1	Transducin/WD40 repeat-like superfamily protein
AT1G24560	1	NA
AT1G25370	1	Protein of unknown function (DUF1639)
AT1G25400	1	NA
AT1G25520	1	Uncharacterized protein family (UPF0016)
AT1G25540	1	phytochrome and flowering time regulatory protein (PFT1)
AT1G25682	1	Family of unknown function (DUF572)
AT1G26090	1	P-loop containing nucleoside triphosphate hydrolases superfamily protein
AT1G26120	1	alpha/beta-Hydrolases superfamily protein
AT1G26160	1	Metal-dependent phosphohydrolase
AT1G26190	1	Phosphoribulokinase / Uridine kinase family
AT1G26300	1	BSD domain-containing protein
AT1G26370	1	RNA helicase family protein
AT1G26450	1	Carbohydrate-binding X8 domain superfamily protein
AT1G26650	1	NA
AT1G26660	1	Prefoldin chaperone subunit family protein
AT1G26690	1	emp24/gp25L/p24 family/GOLD family protein
AT1G26800	1	RING/U-box superfamily protein
AT1G26910	1	Ribosomal protein L16p/L10e family protein
AT1G27050	1	homeobox protein 54
AT1G27200	1	Domain of unknown function (DUF23)
AT1G27430	1	GYF domain-containing protein
AT1G27460	1	no pollen germination related 1
AT1G27470	1	transducin family protein / WD-40 repeat family protein
AT1G27500	1	Tetratricopeptide repeat (TPR)-like superfamily protein
AT1G27540	1	Protein of unknown function (DUF295)
AT1G27590	1	NA
AT1G27730	1	salt tolerance zinc finger
AT1G27750	1	nucleic acid binding
AT1G27752	1	Ubiquitin system component Cue protein
AT1G27770	1	autoinhibited Ca2+-ATPase 1
AT1G27840	1	Transducin/WD40 repeat-like superfamily protein
AT1G27900	1	RNA helicase family protein
AT1G27910	1	plant U-box 45
AT1G28050	1	B-box type zinc finger protein with CCT domain
AT1G28060	1	Pre-mRNA-splicing factor 3
AT1G28240	1	Protein of unknown function (DUF616)
AT1G28320	1	protease-related
AT1G28350	1	Nucleotidylyl transferase superfamily protein
AT1G28380	1	MAC/Perforin domain-containing protein
AT1G28420	1	homeobox-1
AT1G28490	1	syntaxin of plants 61
AT1G28520	1	vascular plant one zinc finger protein
AT1G28540	1	NA
AT1G28960	1	nudix hydrolase homolog 15
AT1G29030	1	Apoptosis inhibitory protein 5 (API5)
AT1G29040	1	NA
AT1G29060	1	Target SNARE coiled-coil domain protein
AT1G29195	1	NA
AT1G29220	1	transcriptional regulator family protein
AT1G29260	1	peroxin 7
AT1G29320	1	Transducin/WD40 repeat-like superfamily protein
AT1G29330	1	ER lumen protein retaining receptor family protein
AT1G29350	1	Kinase-related protein of unknown function (DUF1296)
AT1G29370	1	Kinase-related protein of unknown function (DUF1296)
AT1G29418	1	NA
AT1G29550	1	Eukaryotic initiation factor 4E protein
AT1G29640	1	Protein of unknown function, DUF584
AT1G29690	1	MAC/Perforin domain-containing protein
AT1G29760	1	Putative adipose-regulatory protein (Seipin)
AT1G29785	1	other RNA
AT1G29810	1	Transcriptional coactivator/pterin dehydratase
AT1G29820	1	Magnesium transporter CorA-like family protein
AT1G29940	1	nuclear RNA polymerase A2
AT1G29970	1	60S ribosomal protein L18A-1
AT1G30000	1	alpha-mannosidase 3
AT1G30090	1	Galactose oxidase/kelch repeat superfamily protein
AT1G30200	1	F-box family protein
AT1G30240	1	NA
AT1G30320	1	Remorin family protein
AT1G30450	1	cation-chloride co-transporter 1
AT1G30460	1	cleavage and polyadenylation specificity factor 30
AT1G30480	1	D111/G-patch domain-containing protein
AT1G30590	1	RNA polymerase I specific transcription initiation factor RRN3 protein
AT1G30620	1	NAD(P)-binding Rossmann-fold superfamily protein
AT1G30640	1	Protein kinase family protein
AT1G30835	1	transposable element gene
AT1G30890	1	Integral membrane HRF1 family protein
AT1G31220	1	Formyl transferase
AT1G31280	1	Argonaute family protein
AT1G31335	1	NA
AT1G31500	1	DNAse I-like superfamily protein
AT1G31810	1	Formin Homology 14
AT1G31830	1	Amino acid permease family protein
AT1G31870	1	NA
AT1G31930	1	extra-large GTP-binding protein 3
AT1G32260	1	NA
AT1G32310	1	NA
AT1G32330	1	heat shock transcription factor A1D
AT1G32340	1	NDR1/HIN1-like 8
AT1G32360	1	Zinc finger (CCCH-type) family protein
AT1G32380	1	phosphoribosyl pyrophosphate (PRPP) synthase 2
AT1G32490	1	RNA helicase family protein
AT1G32530	1	RING/U-box superfamily protein
AT1G32750	1	HAC13 protein (HAC13)
AT1G32760	1	Glutaredoxin family protein
AT1G32810	1	RING/FYVE/PHD zinc finger superfamily protein
AT1G32860	1	Glycosyl hydrolase superfamily protein
AT1G32870	1	NAC domain protein 13
AT1G32928	1	NA
AT1G33050	1	NA
AT1G33250	1	Protein of unknown function (DUF604)
AT1G33270	1	Acyl transferase/acyl hydrolase/lysophospholipase superfamily protein
AT1G33420	1	RING/FYVE/PHD zinc finger superfamily protein
AT1G33520	1	D111/G-patch domain-containing protein
AT1G33980	1	Smg-4/UPF3 family protein
AT1G34020	1	Nucleotide-sugar transporter family protein
AT1G34200	1	Glyceraldehyde-3-phosphate dehydrogenase-like family protein
AT1G34220	1	Regulator of Vps4 activity in the MVB pathway protein
AT1G34260	1	FORMS APLOID AND BINUCLEATE CELLS 1A
AT1G34300	1	lectin protein kinase family protein
AT1G34350	1	NA
AT1G34570	1	Essential protein Yae1, N-terminal
AT1G34630	1	NA
AT1G34670	1	myb domain protein 93
AT1G34760	1	general regulatory factor 11
AT1G34780	1	APR-like 4
AT1G35115	1	transposable element gene
AT1G35140	1	Phosphate-responsive 1 family protein
AT1G35460	1	basic helix-loop-helix (bHLH) DNA-binding superfamily protein
AT1G35470	1	SPla/RYanodine receptor (SPRY) domain-containing protein
AT1G35670	1	calcium-dependent protein kinase 2
AT1G36990	1	NA
AT1G43130	1	like COV 2
AT1G43160	1	related to AP2 6
AT1G43860	1	sequence-specific DNA binding transcription factors
AT1G43910	1	P-loop containing nucleoside triphosphate hydrolases superfamily protein
AT1G44750	1	purine permease 11
AT1G44960	1	SNARE associated Golgi protein family
AT1G45150	1	NA
AT1G45170	1	NA
AT1G45233	1	THO complex, subunit 5
AT1G45249	1	abscisic acid responsive elements-binding factor 2
AT1G45332	1	Translation elongation factor EFG/EF2 protein
AT1G45976	1	S-ribonuclease binding protein 1
AT1G46768	1	related to AP2 1
AT1G47056	1	VIER F-box proteine 1
AT1G47240	1	NRAMP metal ion transporter 2
AT1G47270	1	tubby like protein 6
AT1G47310	1	NA
AT1G47330	1	CBS domain-containing protein with a domain of unknown function (DUF21)
AT1G47380	1	Protein phosphatase 2C family protein
AT1G47570	1	RING/U-box superfamily protein
AT1G47750	1	peroxin 11A
AT1G47870	1	winged-helix DNA-binding transcription factor family protein
AT1G48040	1	Protein phosphatase 2C family protein
AT1G48050	1	Ku80 family protein
AT1G48140	1	dolichol-phosphate mannosyltransferase-related
AT1G48200	1	NA
AT1G48270	1	G-protein-coupled receptor 1
AT1G48380	1	root hair initiation protein root hairless 1 (RHL1)
AT1G48460	1	NA
AT1G48490	1	Protein kinase superfamily protein
AT1G48610	1	AT hook motif-containing protein
AT1G48635	1	peroxin 3
AT1G48760	1	delta-adaptin
AT1G48770	1	Protein of unknown function (DUF1639)
AT1G48840	1	Plant protein of unknown function (DUF639)
AT1G48950	1	C3HC zinc finger-like
AT1G48970	1	NagB/RpiA/CoA transferase-like superfamily protein
AT1G49040	1	stomatal cytokinesis defective / SCD1 protein (SCD1)
AT1G49050	1	Eukaryotic aspartyl protease family protein
AT1G49340	1	Phosphatidylinositol 3- and 4-kinase family protein
AT1G49360	1	F-box family protein
AT1G49540	1	elongator protein 2
AT1G49560	1	Homeodomain-like superfamily protein
AT1G49590	1	C2H2 and C2HC zinc fingers superfamily protein
AT1G49710	1	fucosyltransferase 12
AT1G49720	1	abscisic acid responsive element-binding factor 1
AT1G49840	1	Protein of unknown function (DUF620)
AT1G49850	1	RING/U-box superfamily protein
AT1G49980	1	DNA/RNA polymerases superfamily protein
AT1G50030	1	target of rapamycin
AT1G50120	1	NA
AT1G50260	1	N-terminal-transmembrane-C2 domain type 5.1
AT1G50290	1	NA
AT1G50300	1	TBP-associated factor 15
AT1G50380	1	Prolyl oligopeptidase family protein
AT1G50410	1	SNF2 domain-containing protein / helicase domain-containing protein / zinc finger protein-related
AT1G50420	1	scarecrow-like 3
AT1G50440	1	RING/FYVE/PHD zinc finger superfamily protein
AT1G50460	1	hexokinase-like 1
AT1G50500	1	Membrane trafficking VPS53 family protein
AT1G50510	1	indigoidine synthase A family protein
AT1G50660	1	NA
AT1G50740	1	Transmembrane proteins 14C
AT1G51350	1	ARM repeat superfamily protein
AT1G51360	1	dimeric A/B barrel domainS-protein 1
AT1G51390	1	NFU domain protein 5
AT1G51420	1	sucrose-phosphatase 1
AT1G51450	1	TRAUCO
AT1G51540	1	Galactose oxidase/kelch repeat superfamily protein
AT1G51560	1	Pyridoxamine 5'-phosphate oxidase family protein
AT1G51580	1	RNA-binding KH domain-containing protein
AT1G51660	1	mitogen-activated protein kinase kinase 4
AT1G51720	1	Amino acid dehydrogenase family protein
AT1G51740	1	syntaxin of plants 81
AT1G51745	1	Tudor/PWWP/MBT superfamily protein
AT1G52160	1	tRNAse Z3
AT1G52270	1	NA
AT1G52320	1	NA
AT1G52340	1	NAD(P)-binding Rossmann-fold superfamily protein
AT1G52540	1	Protein kinase superfamily protein
AT1G52630	1	O-fucosyltransferase family protein
AT1G52690	1	Late embryogenesis abundant protein (LEA) family protein
AT1G52825	1	NA
AT1G52910	1	Protein of unknown function (DUF1218)
AT1G53035	1	NA
AT1G53180	1	NA
AT1G53190	1	RING/U-box superfamily protein
AT1G53380	1	Plant protein of unknown function (DUF641)
AT1G53410	1	pre-tRNA
AT1G53430	1	Leucine-rich repeat transmembrane protein kinase
AT1G53460	1	NA
AT1G53590	1	Calcium-dependent lipid-binding (CaLB domain) family protein
AT1G53720	1	cyclophilin 59
AT1G53760	1	NA
AT1G53770	1	O-fucosyltransferase family protein
AT1G53780	1	peptidyl-prolyl cis-trans isomerases;hydrolases;nucleoside-triphosphatases;ATP binding;nucleotide binding;ATPases
AT1G54090	1	exocyst subunit exo70 family protein D2
AT1G54115	1	cation calcium exchanger 4
AT1G54140	1	TATA binding protein associated factor 21kDa subunit
AT1G54150	1	E3 Ubiquitin ligase family protein
AT1G54260	1	winged-helix DNA-binding transcription factor family protein
AT1G54290	1	Translation initiation factor SUI1 family protein
AT1G54380	1	spliceosome protein-related
AT1G54390	1	PHD finger protein-related
AT1G54570	1	Esterase/lipase/thioesterase family protein
AT1G54575	1	NA
AT1G54710	1	homolog of yeast autophagy 18 (ATG18) H
AT1G54830	1	nuclear factor Y, subunit C3
AT1G55080	1	NA
AT1G55150	1	DEA(D/H)-box RNA helicase family protein
AT1G55170	1	NA
AT1G55190	1	PRA1 (Prenylated rab acceptor) family protein
AT1G55250	1	histone mono-ubiquitination 2
AT1G55300	1	TBP-associated factor 7
AT1G55350	1	calpain-type cysteine protease family
AT1G55460	1	DNA/RNA-binding protein Kin17, conserved region
AT1G55510	1	branched-chain alpha-keto acid decarboxylase E1 beta subunit
AT1G55535	1	NA
AT1G55590	1	RNI-like superfamily protein
AT1G55620	1	chloride channel F
AT1G55740	1	seed imbibition 1
AT1G55810	1	uridine kinase-like 3
AT1G55820	1	Kinase-related protein of unknown function (DUF1296)
AT1G55830	1	NA
AT1G55860	1	ubiquitin-protein ligase 1
AT1G55870	1	Polynucleotidyl transferase, ribonuclease H-like superfamily protein
AT1G55930	1	CBS domain-containing protein / transporter associated domain-containing protein
AT1G56090	1	Tetratricopeptide repeat (TPR)-like superfamily protein
AT1G56145	1	Leucine-rich repeat transmembrane protein kinase
AT1G56170	1	nuclear factor Y, subunit C2
AT1G56180	1	NA
AT1G56290	1	CwfJ-like family protein
AT1G56420	1	NA
AT1G56423	1	NA
AT1G56440	1	Tetratricopeptide repeat (TPR)-like superfamily protein
AT1G56460	1	HIT zinc finger ;PAPA-1-like conserved region
AT1G56510	1	Disease resistance protein (TIR-NBS-LRR class)
AT1G56560	1	Plant neutral invertase family protein
AT1G56590	1	Clathrin adaptor complexes medium subunit family protein
AT1G57610	1	Protein of unknown function (DUF607)
AT1G57765	1	NA
AT1G57820	1	Zinc finger (C3HC4-type RING finger) family protein
AT1G58100	1	TCP family transcription factor
AT1G58170	1	Disease resistance-responsive (dirigent-like protein) family protein
AT1G58220	1	Homeodomain-like superfamily protein
AT1G59600	1	ZCW7
AT1G59650	1	Protein of unknown function (DUF1336)
AT1G59700	1	glutathione S-transferase TAU 16
AT1G59710	1	Protein of unknown function (DUF569)
AT1G59760	1	RNA helicase, ATP-dependent, SK12/DOB1 protein
AT1G59820	1	aminophospholipid ATPase 3
AT1G59830	1	protein phosphatase 2A-2
AT1G59890	1	SIN3-like 5
AT1G59910	1	Actin-binding FH2 (formin homology 2) family protein
AT1G59970	1	Matrixin family protein
AT1G59980	1	ARG1-like 2
AT1G60080	1	3'-5'-exoribonuclease family protein
AT1G60220	1	UB-like protease 1D
AT1G60230	1	Radical SAM superfamily protein
AT1G60430	1	actin-related protein C3
AT1G60440	1	pantothenate kinase 1
AT1G60610	1	SBP (S-ribonuclease binding protein) family protein
AT1G60620	1	RNA polymerase I subunit 43
AT1G60640	1	NA
AT1G60650	1	RNA-binding (RRM/RBD/RNP motifs) family protein with retrovirus zinc finger-like domain
AT1G60670	1	Protein of unknown function (DUF3755)
AT1G60730	1	NAD(P)-linked oxidoreductase superfamily protein
AT1G60790	1	Plant protein of unknown function (DUF828)
AT1G60850	1	DNA-directed RNA polymerase family protein
AT1G60995	1	NA
AT1G61010	1	cleavage and polyadenylation specificity factor 73-I
AT1G61040	1	plus-3 domain-containing protein
AT1G61140	1	SNF2 domain-containing protein / helicase domain-containing protein / zinc finger protein-related
AT1G61180	1	LRR and NB-ARC domains-containing disease resistance protein
AT1G61210	1	Transducin/WD40 repeat-like superfamily protein
AT1G61640	1	Protein kinase superfamily protein
AT1G61670	1	Lung seven transmembrane receptor family protein
AT1G61690	1	phosphoinositide binding
AT1G61800	1	glucose-6-phosphate/phosphate translocator 2
AT1G61890	1	MATE efflux family protein
AT1G62050	1	Ankyrin repeat family protein
AT1G62085	1	Mitochondrial transcription termination factor family protein
AT1G62300	1	WRKY family transcription factor
AT1G62305	1	Core-2/I-branching beta-1,6-N-acetylglucosaminyltransferase family protein
AT1G62600	1	Flavin-binding monooxygenase family protein
AT1G62730	1	Terpenoid synthases superfamily protein
AT1G62850	1	Class I peptide chain release factor
AT1G62970	1	Chaperone DnaJ-domain superfamily protein
AT1G63090	1	phloem protein 2-A11
AT1G63160	1	replication factor C 2
AT1G63180	1	UDP-D-glucose/UDP-D-galactose 4-epimerase 3
AT1G63270	1	non-intrinsic ABC protein 10
AT1G63430	1	Leucine-rich repeat protein kinase family protein
AT1G63700	1	Protein kinase superfamily protein
AT1G63780	1	Ribosomal RNA processing Brix domain protein
AT1G63840	1	RING/U-box superfamily protein
AT1G63900	1	E3 Ubiquitin ligase family protein
AT1G64050	1	NA
AT1G64220	1	translocase of outer membrane 7 kDa subunit 2
AT1G64280	1	regulatory protein (NPR1)
AT1G64350	1	Transducin/WD40 repeat-like superfamily protein
AT1G64385	1	NA
AT1G64460	1	Protein kinase superfamily protein
AT1G64470	1	Ubiquitin-like superfamily protein
AT1G64490	1	DEK, chromatin associated protein
AT1G64570	1	Homeodomain-like superfamily protein
AT1G64810	1	Arabidopsis thaliana protein of unknown function (DUF794)
AT1G64840	1	Protein of unknown function (DUF295)
AT1G64890	1	Major facilitator superfamily protein
AT1G64990	1	GPCR-type G protein 1
AT1G65020	1	NA
AT1G65030	1	Transducin/WD40 repeat-like superfamily protein
AT1G65040	1	RING/U-box superfamily protein
AT1G65070	1	DNA mismatch repair protein MutS, type 2
AT1G65430	1	IBR domain-containing protein
AT1G65520	1	delta(3), delta(2)-enoyl CoA isomerase 1
AT1G65580	1	Endonuclease/exonuclease/phosphatase family protein
AT1G66080	1	NA
AT1G66160	1	CYS, MET, PRO, and GLY protein 1
AT1G66340	1	Signal transduction histidine kinase, hybrid-type, ethylene sensor
AT1G66510	1	AAR2 protein family
AT1G66530	1	Arginyl-tRNA synthetase, class Ic
AT1G66680	1	S-adenosyl-L-methionine-dependent methyltransferases superfamily protein
AT1G66740	1	ASF1 like histone chaperone
AT1G66750	1	CDK-activating kinase 4
AT1G67060	1	NA
AT1G67170	1	NA
AT1G67190	1	F-box/RNI-like superfamily protein
AT1G67300	1	Major facilitator superfamily protein
AT1G67310	1	Calmodulin-binding transcription activator protein with CG-1 and Ankyrin domains
AT1G67325	1	Ran BP2/NZF zinc finger-like superfamily protein
AT1G67440	1	Minichromosome maintenance (MCM2/3/5) family protein
AT1G67580	1	Protein kinase superfamily protein
AT1G67850	1	Protein of unknown function (DUF707)
AT1G67930	1	Golgi transport complex protein-related
AT1G67950	1	RNA-binding (RRM/RBD/RNP motifs) family protein
AT1G67960	1	NA
AT1G67970	1	heat shock transcription factor A8
AT1G68020	1	UDP-Glycosyltransferase / trehalose-phosphatase family protein
AT1G68050	1	flavin-binding, kelch repeat, f box 1
AT1G68070	1	Zinc finger, C3HC4 type (RING finger) family protein
AT1G68160	1	Protein of unknown function (DUF3755)
AT1G68230	1	Reticulon family protein
AT1G68410	1	Protein phosphatase 2C family protein
AT1G68500	1	NA
AT1G68580	1	agenet domain-containing protein / bromo-adjacent homology (BAH) domain-containing protein
AT1G68720	1	tRNA arginine adenosine deaminase
AT1G68820	1	Transmembrane Fragile-X-F-associated protein
AT1G68920	1	basic helix-loop-helix (bHLH) DNA-binding superfamily protein
AT1G68990	1	male gametophyte defective 3
AT1G69010	1	BES1-interacting Myc-like protein 2
AT1G69030	1	BSD domain-containing protein
AT1G69070	1	NA
AT1G69220	1	Protein kinase superfamily protein
AT1G69250	1	Nuclear transport factor 2 (NTF2) family protein with RNA binding (RRM-RBD-RNP motifs) domain
AT1G69260	1	ABI five binding protein
AT1G69270	1	receptor-like protein kinase 1
AT1G69800	1	Cystathionine beta-synthase (CBS) protein
AT1G69810	1	WRKY DNA-binding protein 36
AT1G69840	1	SPFH/Band 7/PHB domain-containing membrane-associated protein family
AT1G69890	1	Protein of unknown function (DUF569)
AT1G69950	1	transposable element gene
AT1G70060	1	SIN3-like 4
AT1G70180	1	Sterile alpha motif (SAM) domain-containing protein
AT1G70300	1	K+ uptake permease 6
AT1G70320	1	ubiquitin-protein ligase 2
AT1G70350	1	NA
AT1G70360	1	F-box family protein
AT1G70518	1	NA
AT1G70590	1	F-box family protein
AT1G70670	1	Caleosin-related family protein
AT1G70740	1	Protein kinase superfamily protein
AT1G70810	1	Calcium-dependent lipid-binding (CaLB domain) family protein
AT1G70980	1	Class II aminoacyl-tRNA and biotin synthetases superfamily protein
AT1G71010	1	FORMS APLOID AND BINUCLEATE CELLS 1C
AT1G71100	1	Ribose 5-phosphate isomerase, type A protein
AT1G71110	1	NA
AT1G71130	1	Integrase-type DNA-binding superfamily protein
AT1G71140	1	MATE efflux family protein
AT1G71170	1	6-phosphogluconate dehydrogenase family protein
AT1G71190	1	senescence associated gene 18
AT1G71210	1	Pentatricopeptide repeat (PPR) superfamily protein
AT1G71240	1	Plant protein of unknown function (DUF639)
AT1G71270	1	Vps52 / Sac2 family
AT1G71340	1	PLC-like phosphodiesterases superfamily protein
AT1G71350	1	eukaryotic translation initiation factor SUI1 family protein
AT1G71360	1	Galactose-binding protein
AT1G71430	1	NA
AT1G71440	1	tubulin folding cofactor E / Pfifferling (PFI)
AT1G71697	1	choline kinase 1
AT1G71740	1	NA
AT1G71780	1	NA
AT1G71800	1	cleavage stimulating factor 64
AT1G71810	1	Protein kinase superfamily protein
AT1G71850	1	Ubiquitin carboxyl-terminal hydrolase family protein
AT1G71865	1	NA
AT1G71900	1	Protein of unknown function (DUF803)
AT1G71940	1	SNARE associated Golgi protein family
AT1G72050	1	transcription factor IIIA
AT1G72070	1	Chaperone DnaJ-domain superfamily protein
AT1G72090	1	Methylthiotransferase
AT1G72175	1	RING/U-box protein with domain of unknown function (DUF 1232)
AT1G72310	1	RING/U-box superfamily protein
AT1G72320	1	pumilio 23
AT1G72330	1	alanine aminotransferase 2
AT1G72390	1	NA
AT1G72416	1	Chaperone DnaJ-domain superfamily protein
AT1G72470	1	exocyst subunit exo70 family protein D1
AT1G72560	1	ARM repeat superfamily protein
AT1G72700	1	ATPase E1-E2 type family protein / haloacid dehalogenase-like hydrolase family protein
AT1G72770	1	homology to ABI1
AT1G72790	1	hydroxyproline-rich glycoprotein family protein
AT1G72900	1	Toll-Interleukin-Resistance (TIR) domain-containing protein
AT1G73100	1	SU(VAR)3-9 homolog 3
AT1G73200	1	Putative integral membrane protein conserved region (DUF2404)
AT1G73240	1	NA
AT1G73250	1	GDP-4-keto-6-deoxymannose-3,5-epimerase-4-reductase 1
AT1G73350	1	NA
AT1G73380	1	NA
AT1G73390	1	Endosomal targeting BRO1-like domain-containing protein
AT1G73480	1	alpha/beta-Hydrolases superfamily protein
AT1G73670	1	MAP kinase 15
AT1G73710	1	Pentatricopeptide repeat (PPR) superfamily protein
AT1G73720	1	transducin family protein / WD-40 repeat family protein
AT1G73730	1	ETHYLENE-INSENSITIVE3-like 3
AT1G73740	1	UDP-Glycosyltransferase superfamily protein
AT1G73750	1	Uncharacterised conserved protein UCP031088, alpha/beta hydrolase
AT1G73820	1	Ssu72-like family protein
AT1G73880	1	UDP-glucosyl transferase 89B1
AT1G73930	1	NA
AT1G74240	1	Mitochondrial substrate carrier family protein
AT1G74250	1	DNAJ heat shock N-terminal domain-containing protein
AT1G74320	1	Protein kinase superfamily protein
AT1G74370	1	RING/U-box superfamily protein
AT1G74410	1	RING/U-box superfamily protein
AT1G74450	1	Protein of unknown function (DUF793)
AT1G74456	1	snoRNA
AT1G74530	1	NA
AT1G74780	1	Nodulin-like / Major Facilitator Superfamily protein
AT1G74860	1	NA
AT1G75163	1	snoRNA
AT1G75166	1	snoRNA
AT1G75180	1	Erythronate-4-phosphate dehydrogenase family protein
AT1G75200	1	flavodoxin family protein / radical SAM domain-containing protein
AT1G75230	1	DNA glycosylase superfamily protein
AT1G75310	1	auxin-like 1 protein
AT1G75335	1	NA
AT1G75340	1	Zinc finger C-x8-C-x5-C-x3-H type family protein
AT1G75400	1	RING/U-box superfamily protein
AT1G75410	1	BEL1-like homeodomain 3
AT1G75440	1	ubiquitin-conjugating enzyme 16
AT1G75560	1	zinc knuckle (CCHC-type) family protein
AT1G75670	1	DNA-directed RNA polymerases
AT1G75760	1	ER lumen protein retaining receptor family protein
AT1G75810	1	NA
AT1G75850	1	VPS35 homolog B
AT1G76020	1	Thioredoxin superfamily protein
AT1G76050	1	Pseudouridine synthase family protein
AT1G76060	1	LYR family of Fe/S cluster biogenesis protein
AT1G76070	1	NA
AT1G76185	1	NA
AT1G76270	1	O-fucosyltransferase family protein
AT1G76280	1	Tetratricopeptide repeat (TPR)-like superfamily protein
AT1G76390	1	ARM repeat superfamily protein
AT1G76460	1	RNA-binding (RRM/RBD/RNP motifs) family protein
AT1G76510	1	ARID/BRIGHT DNA-binding domain-containing protein
AT1G76570	1	Chlorophyll A-B binding family protein
AT1G76580	1	Squamosa promoter-binding protein-like (SBP domain) transcription factor family protein
AT1G76590	1	PLATZ transcription factor family protein
AT1G76600	1	NA
AT1G76700	1	DNAJ heat shock N-terminal domain-containing protein
AT1G76710	1	SET domain group 26
AT1G76760	1	thioredoxin Y1
AT1G76920	1	F-box family protein
AT1G76940	1	RNA-binding (RRM/RBD/RNP motifs) family protein
AT1G76950	1	Regulator of chromosome condensation (RCC1) family with FYVE zinc finger domain
AT1G76970	1	Target of Myb protein 1
AT1G76980	1	NA
AT1G77000	1	RNI-like superfamily protein
AT1G77030	1	hydrolases, acting on acid anhydrides, in phosphorus-containing anhydrides;ATP-dependent helicases;nucleic acid binding;ATP binding;RNA binding;helicases
AT1G77120	1	alcohol dehydrogenase 1
AT1G77140	1	vacuolar protein sorting 45
AT1G77220	1	Protein of unknown function (DUF300)
AT1G77250	1	RING/FYVE/PHD-type zinc finger family protein
AT1G77260	1	S-adenosyl-L-methionine-dependent methyltransferases superfamily protein
AT1G77290	1	Glutathione S-transferase family protein
AT1G77300	1	histone methyltransferases(H3-K4 specific);histone methyltransferases(H3-K36 specific)
AT1G77450	1	NAC domain containing protein 32
AT1G77500	1	Protein of unknown function (DUF630 and DUF632)
AT1G77600	1	ARM repeat superfamily protein
AT1G77680	1	Ribonuclease II/R family protein
AT1G77800	1	PHD finger family protein
AT1G77810	1	Galactosyltransferase family protein
AT1G77885	1	NA
AT1G77930	1	Chaperone DnaJ-domain superfamily protein
AT1G78010	1	tRNA modification GTPase, putative
AT1G78050	1	phosphoglycerate/bisphosphoglycerate mutase
AT1G78070	1	Transducin/WD40 repeat-like superfamily protein
AT1G78280	1	transferases, transferring glycosyl groups
AT1G78310	1	VQ motif-containing protein
AT1G78420	1	RING/U-box superfamily protein
AT1G78590	1	NAD(H) kinase 3
AT1G78610	1	mechanosensitive channel of small conductance-like 6
AT1G78690	1	Phospholipid/glycerol acyltransferase family protein
AT1G78790	1	NA
AT1G78800	1	UDP-Glycosyltransferase superfamily protein
AT1G78895	1	Reticulon family protein
AT1G79000	1	histone acetyltransferase of the CBP family 1
AT1G79150	1	binding
AT1G79200	1	NA
AT1G79280	1	nuclear pore anchor
AT1G79350	1	RING/FYVE/PHD zinc finger superfamily protein
AT1G79410	1	organic cation/carnitine transporter5
AT1G79570	1	Protein kinase superfamily protein with octicosapeptide/Phox/Bem1p domain
AT1G79630	1	Protein phosphatase 2C family protein
AT1G79790	1	Haloacid dehalogenase-like hydrolase (HAD) superfamily protein
AT1G79810	1	Pex2/Pex12 N-terminal domain-containing protein / zinc finger (C3HC4-type RING finger) family protein
AT1G79880	1	RNA recognition motif (RRM)-containing protein
AT1G80020	1	transposable element gene
AT1G80110	1	phloem protein 2-B11
AT1G80120	1	Protein of unknown function (DUF567)
AT1G80245	1	Spc97 / Spc98 family of spindle pole body (SBP) component
AT1G80270	1	PENTATRICOPEPTIDE REPEAT 596
AT1G80510	1	Transmembrane amino acid transporter family protein
AT1G80610	1	NA
AT1G80670	1	Transducin/WD40 repeat-like superfamily protein
AT1G80840	1	WRKY DNA-binding protein 40
AT1G80890	1	NA
AT1G80910	1	Protein of unknown function (DUF1712)
AT2G01020	1	rRNA
AT2G01080	1	Late embryogenesis abundant (LEA) hydroxyproline-rich glycoprotein family
AT2G01260	1	Protein of unknown function (DUF789)
AT2G01340	1	NA
AT2G01410	1	NHL domain-containing protein
AT2G01460	1	P-loop containing nucleoside triphosphate hydrolases superfamily protein
AT2G01480	1	O-fucosyltransferase family protein
AT2G01540	1	Calcium-dependent lipid-binding (CaLB domain) family protein
AT2G01650	1	plant UBX domain-containing protein 2
AT2G01735	1	RING-finger protein for embryogenesis
AT2G01940	1	C2H2-like zinc finger protein
AT2G02170	1	Remorin family protein
AT2G02220	1	phytosulfokin receptor 1
AT2G02230	1	phloem protein 2-B1
AT2G02370	1	SNARE associated Golgi protein family
AT2G02450	1	NAC domain containing protein 35
AT2G02730	1	Protein of unknown function (DUF1664)
AT2G02810	1	UDP-galactose transporter 1
AT2G02860	1	sucrose transporter 2
AT2G02870	1	Galactose oxidase/kelch repeat superfamily protein
AT2G02880	1	mucin-related
AT2G02960	1	RING/FYVE/PHD zinc finger superfamily protein
AT2G02970	1	GDA1/CD39 nucleoside phosphatase family protein
AT2G03060	1	AGAMOUS-like 30
AT2G03070	1	mediator subunit 8
AT2G03220	1	fucosyltransferase 1
AT2G03270	1	DNA-binding protein, putative
AT2G03430	1	Ankyrin repeat family protein
AT2G03470	1	ELM2 domain-containing protein
AT2G03620	1	magnesium transporter 3
AT2G03690	1	coenzyme Q biosynthesis Coq4 family protein / ubiquinone biosynthesis Coq4 family protein
AT2G03730	1	ACT domain repeat 5
AT2G03800	1	D-aminoacyl-tRNA deacylases
AT2G04040	1	MATE efflux family protein
AT2G04230	1	FBD, F-box and Leucine Rich Repeat domains containing protein
AT2G04240	1	RING/U-box superfamily protein
AT2G04305	1	Magnesium transporter CorA-like family protein
AT2G04340	1	NA
AT2G04550	1	indole-3-butyric acid response 5
AT2G04740	1	ankyrin repeat family protein
AT2G04850	1	Auxin-responsive family protein
AT2G04865	1	Aminotransferase-like, plant mobile domain family protein
AT2G04880	1	zinc-dependent activator protein-1
AT2G05260	1	alpha/beta-Hydrolases superfamily protein
AT2G05590	1	TLD-domain containing nucleolar protein
AT2G05940	1	Protein kinase superfamily protein
AT2G06000	1	Pentatricopeptide repeat (PPR) superfamily protein
AT2G06010	1	OBP3-responsive gene 4
AT2G06040	1	NA
AT2G06210	1	binding
AT2G06510	1	replication protein A 1A
AT2G06990	1	RNA helicase, ATP-dependent, SK12/DOB1 protein
AT2G10950	1	BSD domain-containing protein
AT2G11000	1	MAK10 homologue
AT2G11520	1	calmodulin-binding receptor-like cytoplasmic kinase 3
AT2G13290	1	beta-1,4-N-acetylglucosaminyltransferase family protein
AT2G13370	1	chromatin remodeling 5
AT2G13540	1	ARM repeat superfamily protein
AT2G13650	1	golgi nucleotide sugar transporter 1
AT2G13970	1	transposable element gene
AT2G14110	1	Haloacid dehalogenase-like hydrolase (HAD) superfamily protein
AT2G14255	1	Ankyrin repeat family protein with DHHC zinc finger domain
AT2G14850	1	NA
AT2G14860	1	Peroxisomal membrane 22 kDa (Mpv17/PMP22) family protein
AT2G15270	1	NA
AT2G15320	1	Leucine-rich repeat (LRR) family protein
AT2G15430	1	DNA-directed RNA polymerase family protein
AT2G15480	1	UDP-glucosyl transferase 73B5
AT2G15490	1	UDP-glycosyltransferase 73B4
AT2G15560	1	Putative endonuclease or glycosyl hydrolase
AT2G15690	1	Tetratricopeptide repeat (TPR)-like superfamily protein
AT2G15790	1	peptidyl-prolyl cis-trans isomerase / cyclophilin-40 (CYP40) / rotamase
AT2G15860	1	NA
AT2G15880	1	Leucine-rich repeat (LRR) family protein
AT2G15910	1	CSL zinc finger domain-containing protein
AT2G16060	1	hemoglobin 1
AT2G16070	1	plastid division2
AT2G16365	1	F-box family protein
AT2G16405	1	Transducin/WD40 repeat-like superfamily protein
AT2G16460	1	Protein of unknown function (DUF1640)
AT2G16485	1	nucleic acid binding;zinc ion binding;DNA binding
AT2G16595	1	Translocon-associated protein (TRAP), alpha subunit
AT2G16660	1	Major facilitator superfamily protein
AT2G16720	1	myb domain protein 7
AT2G16790	1	P-loop containing nucleoside triphosphate hydrolases superfamily protein
AT2G16900	1	Arabidopsis phospholipase-like protein (PEARLI 4) family
AT2G16920	1	ubiquitin-conjugating enzyme 23
AT2G17030	1	F-box family protein with a domain of unknown function (DUF295)
AT2G17290	1	Calcium-dependent protein kinase family protein
AT2G17370	1	3-hydroxy-3-methylglutaryl-CoA reductase 2
AT2G17410	1	ARID/BRIGHT DNA-binding domain-containing protein
AT2G17480	1	Seven transmembrane MLO family protein
AT2G17510	1	ribonuclease II family protein
AT2G17520	1	Endoribonuclease/protein kinase IRE1-like
AT2G17540	1	NA
AT2G17640	1	Trimeric LpxA-like enzymes superfamily protein
AT2G17670	1	Tetratricopeptide repeat (TPR)-like superfamily protein
AT2G17700	1	ACT-like protein tyrosine kinase family protein
AT2G17705	1	NA
AT2G17730	1	NEP-interacting protein 2
AT2G17760	1	Eukaryotic aspartyl protease family protein
AT2G17787	1	NA
AT2G17790	1	VPS35 homolog A
AT2G17900	1	SET domain group 37
AT2G17930	1	Phosphatidylinositol 3- and 4-kinase family protein with FAT domain
AT2G17980	1	Sec1/munc18-like (SM) proteins superfamily
AT2G18030	1	Peptide methionine sulfoxide reductase family protein
AT2G18090	1	PHD finger family protein / SWIB complex BAF60b domain-containing protein / GYF domain-containing protein
AT2G18170	1	MAP kinase 7
AT2G18193	1	P-loop containing nucleoside triphosphate hydrolases superfamily protein
AT2G18220	1	Noc2p family
AT2G18240	1	Rer1 family protein
AT2G18245	1	alpha/beta-Hydrolases superfamily protein
AT2G18330	1	AAA-type ATPase family protein
AT2G18350	1	homeobox protein 24
AT2G18390	1	ADP-ribosylation factor family protein
AT2G18400	1	ribosomal protein L6 family protein
AT2G18410	1	NA
AT2G18630	1	Protein of unknown function (DUF677)
AT2G18690	1	NA
AT2G18730	1	diacylglycerol kinase 3
AT2G18770	1	P-loop containing nucleoside triphosphate hydrolases superfamily protein
AT2G18860	1	Syntaxin/t-SNARE family protein
AT2G18900	1	Transducin/WD40 repeat-like superfamily protein
AT2G18915	1	LOV KELCH protein 2
AT2G19080	1	metaxin-related
AT2G19160	1	Core-2/I-branching beta-1,6-N-acetylglucosaminyltransferase family protein
AT2G19270	1	NA
AT2G19350	1	Eukaryotic protein of unknown function (DUF872)
AT2G19385	1	zinc ion binding
AT2G19390	1	NA
AT2G19430	1	DWD (DDB1-binding WD40 protein) hypersensitive to ABA 1
AT2G19460	1	Protein of unknown function (DUF3511)
AT2G19490	1	recA DNA recombination family protein
AT2G19560	1	proteasome family protein
AT2G19620	1	N-MYC downregulated-like 3
AT2G19710	1	Regulator of Vps4 activity in the MVB pathway protein
AT2G19720	1	ribosomal protein S15A B
AT2G19900	1	NADP-malic enzyme 1
AT2G20010	1	Protein of unknown function (DUF810)
AT2G20130	1	like COV 1
AT2G20300	1	Protein kinase superfamily protein
AT2G20310	1	RPM1 interacting protein 13
AT2G20370	1	Exostosin family protein
AT2G20390	1	NA
AT2G20410	1	RNA-binding ASCH domain protein
AT2G20495	1	NA
AT2G20585	1	nuclear fusion defective 6
AT2G20780	1	Major facilitator superfamily protein
AT2G20790	1	clathrin adaptor complexes medium subunit family protein
AT2G20810	1	galacturonosyltransferase 10
AT2G20830	1	transferases;folic acid binding
AT2G20840	1	Secretory carrier membrane protein (SCAMP) family protein
AT2G20940	1	Protein of unknown function (DUF1279)
AT2G20950	1	Arabidopsis phospholipase-like protein (PEARLI 4) family
AT2G21150	1	XAP5 family protein
AT2G21230	1	Basic-leucine zipper (bZIP) transcription factor family protein
AT2G21300	1	ATP binding microtubule motor family protein
AT2G21320	1	B-box zinc finger family protein
AT2G21470	1	SUMO-activating enzyme 2
AT2G21500	1	RING/U-box superfamily protein
AT2G21560	1	NA
AT2G21940	1	shikimate kinase 1
AT2G22010	1	related to KPC1
AT2G22090	1	RNA-binding (RRM/RBD/RNP motifs) family protein
AT2G22100	1	RNA-binding (RRM/RBD/RNP motifs) family protein
AT2G22120	1	RING/FYVE/PHD zinc finger superfamily protein
AT2G22270	1	NA
AT2G22300	1	signal responsive 1
AT2G22475	1	GRAM domain family protein
AT2G22640	1	BRICK1, putative
AT2G22680	1	Zinc finger (C3HC4-type RING finger) family protein
AT2G22690	1	zinc ion binding
AT2G22870	1	P-loop containing nucleoside triphosphate hydrolases superfamily protein
AT2G22910	1	N-acetyl-l-glutamate synthase 1
AT2G23080	1	Protein kinase superfamily protein
AT2G23140	1	RING/U-box superfamily protein with ARM repeat domain
AT2G23150	1	natural resistance-associated macrophage protein 3
AT2G23170	1	Auxin-responsive GH3 family protein
AT2G23200	1	Protein kinase superfamily protein
AT2G23340	1	DREB and EAR motif protein 3
AT2G23370	1	NA
AT2G23420	1	nicotinate phosphoribosyltransferase 2
AT2G23450	1	Protein kinase superfamily protein
AT2G23460	1	extra-large G-protein 1
AT2G23840	1	HNH endonuclease
AT2G23890	1	HAD-superfamily hydrolase, subfamily IG, 5'-nucleotidase
AT2G23940	1	Protein of unknown function (DUF788)
AT2G24100	1	NA
AT2G24120	1	DNA/RNA polymerases superfamily protein
AT2G24260	1	LJRHL1-like 1
AT2G24330	1	Protein of unknown function (DUF2296)
AT2G24640	1	ubiquitin-specific protease 19
AT2G24830	1	zinc finger (CCCH-type) family protein / D111/G-patch domain-containing protein
AT2G24990	1	Serine/threonine-protein kinase Rio1
AT2G25095	1	MIR156A; miRNA
AT2G25100	1	Polynucleotidyl transferase, ribonuclease H-like superfamily protein
AT2G25140	1	casein lytic proteinase B4
AT2G25190	1	PPPDE putative thiol peptidase family protein
AT2G25320	1	TRAF-like family protein
AT2G25355	1	PNAS-3 related
AT2G25605	1	NA
AT2G25620	1	DNA-binding protein phosphatase 1
AT2G25650	1	DNA-binding storekeeper protein-related transcriptional regulator
AT2G25710	1	holocarboxylase synthase 1
AT2G25720	1	NA
AT2G25740	1	ATP-dependent protease La (LON) domain protein
AT2G25850	1	poly(A) polymerase 2
AT2G25920	1	NA
AT2G26000	1	zinc finger (C3HC4-type RING finger) family protein
AT2G26100	1	Galactosyltransferase family protein
AT2G26200	1	S-adenosyl-L-methionine-dependent methyltransferases superfamily protein
AT2G26290	1	root-specific kinase 1
AT2G26350	1	peroxin 10
AT2G26460	1	RED family protein
AT2G26530	1	Protein of unknown function (DUF1645)
AT2G26600	1	Glycosyl hydrolase superfamily protein
AT2G26660	1	SPX domain gene 2
AT2G26810	1	Putative methyltransferase family protein
AT2G26830	1	Protein kinase superfamily protein
AT2G26920	1	Ubiquitin-associated/translation elongation factor EF1B protein
AT2G26970	1	Polynucleotidyl transferase, ribonuclease H-like superfamily protein
AT2G27080	1	Late embryogenesis abundant (LEA) hydroxyproline-rich glycoprotein family
AT2G27090	1	Protein of unknown function (DUF630 and DUF632)
AT2G27200	1	P-loop containing nucleoside triphosphate hydrolases superfamily protein
AT2G27210	1	BRI1 suppressor 1 (BSU1)-like 3
AT2G27260	1	Late embryogenesis abundant (LEA) hydroxyproline-rich glycoprotein family
AT2G27285	1	Coiled-coil domain-containing protein 55 (DUF2040)
AT2G27330	1	RNA-binding (RRM/RBD/RNP motifs) family protein
AT2G27460	1	sec23/sec24 transport family protein
AT2G27470	1	nuclear factor Y, subunit B11
AT2G27490	1	dephospho-CoA kinase family
AT2G27775	1	NA
AT2G27900	1	NA
AT2G27950	1	Ring/U-Box superfamily protein
AT2G27980	1	Acyl-CoA N-acyltransferase with RING/FYVE/PHD-type zinc finger domain
AT2G28060	1	5'-AMP-activated protein kinase beta-2 subunit protein
AT2G28120	1	Major facilitator superfamily protein
AT2G28320	1	Pleckstrin homology (PH) and lipid-binding START domains-containing protein
AT2G28400	1	Protein of unknown function, DUF584
AT2G28450	1	zinc finger (CCCH-type) family protein
AT2G28510	1	Dof-type zinc finger DNA-binding family protein
AT2G28520	1	vacuolar proton ATPase A1
AT2G28540	1	RNA binding (RRM/RBD/RNP motifs) family protein
AT2G28600	1	P-loop containing nucleoside triphosphate hydrolases superfamily protein
AT2G28810	1	Dof-type zinc finger DNA-binding family protein
AT2G28890	1	poltergeist like 4
AT2G29140	1	pumilio 3
AT2G29190	1	pumilio 2
AT2G29200	1	pumilio 1
AT2G29540	1	RNApolymerase 14 kDa subunit
AT2G29580	1	CCCH-type zinc fingerfamily protein with RNA-binding domain
AT2G29590	1	Thioesterase superfamily protein
AT2G29670	1	Tetratricopeptide repeat (TPR)-like superfamily protein
AT2G29690	1	anthranilate synthase 2
AT2G29740	1	UDP-glucosyl transferase 71C2
AT2G29900	1	Presenilin-2
AT2G29910	1	F-box/RNI-like superfamily protein
AT2G30000	1	PHF5-like protein
AT2G30020	1	Protein phosphatase 2C family protein
AT2G30160	1	Mitochondrial substrate carrier family protein
AT2G30250	1	WRKY DNA-binding protein 25
AT2G30270	1	Protein of unknown function (DUF567)
AT2G30280	1	RNA-directed DNA methylation 4
AT2G30320	1	Pseudouridine synthase family protein
AT2G30470	1	high-level expression of sugar-inducible gene 2
AT2G30530	1	NA
AT2G30550	1	alpha/beta-Hydrolases superfamily protein
AT2G30590	1	WRKY DNA-binding protein 21
AT2G30710	1	Ypt/Rab-GAP domain of gyp1p superfamily protein
AT2G30800	1	helicase in vascular tissue and tapetum
AT2G30880	1	Pleckstrin homology (PH) domain-containing protein
AT2G30990	1	Protein of unknown function (DUF688)
AT2G31130	1	NA
AT2G31240	1	Tetratricopeptide repeat (TPR)-like superfamily protein
AT2G31260	1	autophagy 9 (APG9)
AT2G31305	1	inhibitor-3
AT2G31440	1	NA
AT2G31450	1	DNA glycosylase superfamily protein
AT2G31580	1	tRNAHis guanylyltransferase
AT2G31585	1	other RNA
AT2G31680	1	RAB GTPase homolog A5D
AT2G31725	1	Eukaryotic protein of unknown function (DUF842)
AT2G31730	1	basic helix-loop-helix (bHLH) DNA-binding superfamily protein
AT2G31820	1	Ankyrin repeat family protein
AT2G31955	1	cofactor of nitrate reductase and xanthine dehydrogenase 2
AT2G32000	1	DNA topoisomerase, type IA, core
AT2G32170	1	S-adenosyl-L-methionine-dependent methyltransferases superfamily protein
AT2G32190	1	NA
AT2G32210	1	NA
AT2G32220	1	Ribosomal L27e protein family
AT2G32320	1	tRNAHis guanylyltransferase
AT2G32380	1	Transmembrane protein 97, predicted
AT2G32450	1	Calcium-binding tetratricopeptide family protein
AT2G32510	1	mitogen-activated protein kinase kinase kinase 17
AT2G32760	1	NA
AT2G32800	1	protein kinase family protein
AT2G32840	1	proline-rich family protein
AT2G32900	1	centromere/kinetochore protein, putative (ZW10)
AT2G32970	1	NA
AT2G32980	1	NA
AT2G33310	1	auxin-induced protein 13
AT2G33390	1	NA
AT2G33570	1	Domain of unknown function (DUF23)
AT2G33590	1	NAD(P)-binding Rossmann-fold superfamily protein
AT2G33610	1	switch subunit 3
AT2G33700	1	Protein phosphatase 2C family protein
AT2G34050	1	NA
AT2G34260	1	transducin family protein / WD-40 repeat family protein
AT2G34355	1	Major facilitator superfamily protein
AT2G34357	1	ARM repeat superfamily protein
AT2G34450	1	HMG-box (high mobility group) DNA-binding family protein
AT2G34570	1	PIN domain-like family protein
AT2G34610	1	NA
AT2G34720	1	nuclear factor Y, subunit A4
AT2G34730	1	myosin heavy chain-related
AT2G34790	1	FAD-binding Berberine family protein
AT2G34840	1	Coatomer epsilon subunit
AT2G34900	1	Transcription factor GTE6
AT2G34910	1	NA
AT2G35155	1	Trypsin family protein
AT2G35230	1	VQ motif-containing protein
AT2G35300	1	Late embryogenesis abundant protein, group 1 protein
AT2G35330	1	RING/U-box superfamily protein
AT2G35480	1	NA
AT2G35510	1	similar to RCD one 1
AT2G35530	1	basic region/leucine zipper transcription factor 16
AT2G35630	1	ARM repeat superfamily protein
AT2G35650	1	cellulose synthase like
AT2G35690	1	acyl-CoA oxidase 5
AT2G35720	1	DNAJ heat shock N-terminal domain-containing protein
AT2G35742	1	snoRNA
AT2G35743	1	NA
AT2G35750	1	NA
AT2G36080	1	AP2/B3-like transcriptional factor family protein
AT2G36220	1	NA
AT2G36300	1	Integral membrane Yip1 family protein
AT2G36305	1	farnesylated protein-converting enzyme 2
AT2G36480	1	ENTH/VHS family protein
AT2G36485	1	ENTH/VHS family protein
AT2G36670	1	Eukaryotic aspartyl protease family protein
AT2G36680	1	Modifier of rudimentary (Mod(r)) protein
AT2G36720	1	Acyl-CoA N-acyltransferase with RING/FYVE/PHD-type zinc finger domain
AT2G36740	1	sequence-specific DNA binding transcription factors;DNA binding;DNA binding
AT2G36750	1	UDP-glucosyl transferase 73C1
AT2G36850	1	glucan synthase-like 8
AT2G36900	1	membrin 11
AT2G36960	1	TSL-kinase interacting protein 1
AT2G37020	1	Translin family protein
AT2G37035	1	NA
AT2G37050	1	Leucine-rich repeat protein kinase family protein
AT2G37150	1	RING/U-box superfamily protein
AT2G37160	1	Transducin/WD40 repeat-like superfamily protein
AT2G37520	1	Acyl-CoA N-acyltransferase with RING/FYVE/PHD-type zinc finger domain
AT2G37550	1	ARF-GAP domain 7
AT2G37580	1	RING/U-box superfamily protein
AT2G37680	1	NA
AT2G37690	1	phosphoribosylaminoimidazole carboxylase, putative / AIR carboxylase, putative
AT2G37770	1	NAD(P)-linked oxidoreductase superfamily protein
AT2G37790	1	NAD(P)-linked oxidoreductase superfamily protein
AT2G38000	1	chaperone protein dnaJ-related
AT2G38020	1	vacuoleless1 (VCL1)
AT2G38050	1	3-oxo-5-alpha-steroid 4-dehydrogenase family protein
AT2G38290	1	ammonium transporter 2
AT2G38410	1	ENTH/VHS/GAT family protein
AT2G38440	1	SCAR homolog 2
AT2G38470	1	WRKY DNA-binding protein 33
AT2G38560	1	transcript elongation factor IIS
AT2G38610	1	RNA-binding KH domain-containing protein
AT2G38730	1	Cyclophilin-like peptidyl-prolyl cis-trans isomerase family protein
AT2G38770	1	P-loop containing nucleoside triphosphate hydrolases superfamily protein
AT2G38780	1	NA
AT2G38880	1	nuclear factor Y, subunit B1
AT2G38950	1	Transcription factor jumonji (jmj) family protein / zinc finger (C5HC2 type) family protein
AT2G39100	1	RING/U-box superfamily protein
AT2G39130	1	Transmembrane amino acid transporter family protein
AT2G39260	1	binding;RNA binding
AT2G39270	1	P-loop containing nucleoside triphosphate hydrolases superfamily protein
AT2G39340	1	SAC3/GANP/Nin1/mts3/eIF-3 p25 family
AT2G39360	1	Protein kinase superfamily protein
AT2G39400	1	alpha/beta-Hydrolases superfamily protein
AT2G39580	1	NA
AT2G39650	1	Protein of unknown function (DUF506)
AT2G39660	1	botrytis-induced kinase1
AT2G39725	1	LYR family of Fe/S cluster biogenesis protein
AT2G39795	1	Mitochondrial glycoprotein family protein
AT2G39805	1	Integral membrane Yip1 family protein
AT2G39810	1	ubiquitin-protein ligases
AT2G39890	1	proline transporter 1
AT2G39940	1	RNI-like superfamily protein
AT2G39950	1	NA
AT2G40090	1	ABC2 homolog 9
AT2G40113	1	Pollen Ole e 1 allergen and extensin family protein
AT2G40190	1	UDP-Glycosyltransferase superfamily protein
AT2G40280	1	S-adenosyl-L-methionine-dependent methyltransferases superfamily protein
AT2G40420	1	Transmembrane amino acid transporter family protein
AT2G40700	1	P-loop containing nucleoside triphosphate hydrolases superfamily protein
AT2G40760	1	Rhodanese/Cell cycle control phosphatase superfamily protein
AT2G40780	1	Nucleic acid-binding, OB-fold-like protein
AT2G40800	1	NA
AT2G40810	1	homolog of yeast autophagy 18C
AT2G40860	1	protein kinase family protein / protein phosphatase 2C ( PP2C) family protein
AT2G40900	1	nodulin MtN21 /EamA-like transporter family protein
AT2G40920	1	F-box and associated interaction domains-containing protein
AT2G40930	1	ubiquitin-specific protease 5
AT2G40950	1	Basic-leucine zipper (bZIP) transcription factor family protein
AT2G40980	1	Protein kinase superfamily protein
AT2G41010	1	calmodulin (CAM)-binding protein of 25 kDa
AT2G41040	1	S-adenosyl-L-methionine-dependent methyltransferases superfamily protein
AT2G41060	1	RNA-binding (RRM/RBD/RNP motifs) family protein
AT2G41190	1	Transmembrane amino acid transporter family protein
AT2G41370	1	Ankyrin repeat family protein / BTB/POZ domain-containing protein
AT2G41460	1	apurinic endonuclease-redox protein
AT2G41490	1	UDP-glcnac-adolichol phosphate glcnac-1-p-transferase
AT2G41500	1	WD-40 repeat family protein / small nuclear ribonucleoprotein Prp4p-related
AT2G41520	1	Heat shock protein DnaJ with tetratricopeptide repeat
AT2G41550	1	Rho termination factor
AT2G41600	1	Mitochondrial glycoprotein family protein
AT2G41620	1	Nucleoporin interacting component (Nup93/Nic96-like) family protein
AT2G41640	1	Glycosyltransferase family 61 protein
AT2G41705	1	camphor resistance CrcB family protein
AT2G41730	1	NA
AT2G41770	1	Protein of unknown function (DUF288)
AT2G41835	1	zinc finger (C2H2 type, AN1-like) family protein
AT2G41870	1	Remorin family protein
AT2G41945	1	NA
AT2G41960	1	NA
AT2G41980	1	Protein with RING/U-box and TRAF-like domains
AT2G42010	1	phospholipase D beta 1
AT2G42030	1	RING/U-box superfamily protein
AT2G42080	1	Chaperone DnaJ-domain superfamily protein
AT2G42160	1	zinc finger (ubiquitin-hydrolase) domain-containing protein
AT2G42270	1	U5 small nuclear ribonucleoprotein helicase
AT2G42280	1	basic helix-loop-helix (bHLH) DNA-binding superfamily protein
AT2G42400	1	vascular plant one zinc finger protein 2
AT2G42450	1	alpha/beta-Hydrolases superfamily protein
AT2G42620	1	RNI-like superfamily protein
AT2G42670	1	Protein of unknown function (DUF1637)
AT2G42700	1	NA
AT2G42780	1	NA
AT2G42975	1	NA
AT2G43060	1	ILI1 binding bHLH 1
AT2G43120	1	RmlC-like cupins superfamily protein
AT2G43180	1	Phosphoenolpyruvate carboxylase family protein
AT2G43210	1	Ubiquitin-like superfamily protein
AT2G43235	1	NA
AT2G43240	1	Nucleotide-sugar transporter family protein
AT2G43260	1	F-box and associated interaction domains-containing protein
AT2G43320	1	S-adenosyl-L-methionine-dependent methyltransferases superfamily protein
AT2G43400	1	electron-transfer flavoprotein:ubiquinone oxidoreductase
AT2G43410	1	RNA binding
AT2G43420	1	3-beta hydroxysteroid dehydrogenase/isomerase family protein
AT2G43430	1	glyoxalase 2-1
AT2G43490	1	Ypt/Rab-GAP domain of gyp1p superfamily protein
AT2G43570	1	chitinase, putative
AT2G43720	1	Eukaryotic protein of unknown function (DUF842)
AT2G43840	1	UDP-glycosyltransferase 74 F1
AT2G44080	1	ARGOS-like
AT2G44140	1	Peptidase family C54 protein
AT2G44150	1	histone-lysine N-methyltransferase ASHH3
AT2G44180	1	methionine aminopeptidase 2A
AT2G44200	1	CBF1-interacting co-repressor CIR, N-terminal;Pre-mRNA splicing factor
AT2G44270	1	repressor of lrx1
AT2G44410	1	RING/U-box superfamily protein
AT2G44440	1	Emsy N Terminus (ENT) domain-containing protein
AT2G44510	1	CDK inhibitor P21 binding protein
AT2G44660	1	ALG6, ALG8 glycosyltransferase family
AT2G44680	1	casein kinase II beta subunit 4
AT2G44710	1	RNA-binding (RRM/RBD/RNP motifs) family protein
AT2G44820	1	NA
AT2G44900	1	ARABIDILLO-1
AT2G44950	1	histone mono-ubiquitination 1
AT2G44970	1	alpha/beta-Hydrolases superfamily protein
AT2G44980	1	SNF2 domain-containing protein / helicase domain-containing protein
AT2G45000	1	structural constituent of nuclear pore
AT2G45010	1	PLAC8 family protein
AT2G45050	1	GATA transcription factor 2
AT2G45060	1	Uncharacterised conserved protein UCP022280
AT2G45160	1	GRAS family transcription factor
AT2G45380	1	NA
AT2G45520	1	NA
AT2G45530	1	RING/U-box superfamily protein
AT2G45690	1	shrunken seed protein (SSE1)
AT2G45695	1	Ubiquitin related modifier 1
AT2G45700	1	sterile alpha motif (SAM) domain-containing protein
AT2G45910	1	U-box domain-containing protein kinase family protein
AT2G45950	1	SKP1-like 20
AT2G46020	1	transcription regulatory protein SNF2, putative
AT2G46080	1	NA
AT2G46180	1	golgin candidate 4
AT2G46270	1	G-box binding factor 3
AT2G46320	1	Mitochondrial substrate carrier family protein
AT2G46340	1	SPA (suppressor of phyA-105) protein family
AT2G46470	1	inner membrane protein OXA1-like
AT2G46620	1	P-loop containing nucleoside triphosphate hydrolases superfamily protein
AT2G46700	1	CDPK-related kinase 3
AT2G46915	1	Protein of unknown function (DUF3754)
AT2G46930	1	Pectinacetylesterase family protein
AT2G47330	1	P-loop containing nucleoside triphosphate hydrolases superfamily protein
AT2G47350	1	HIT zinc finger ;PAPA-1-like conserved region
AT2G47410	1	WD40/YVTN repeat-like-containing domain;Bromodomain
AT2G47620	1	SWITCH/sucrose nonfermenting 3A
AT2G47680	1	zinc finger (CCCH type) helicase family protein
AT2G47760	1	asparagine-linked glycosylation 3
AT2G47780	1	Rubber elongation factor protein (REF)
AT2G47790	1	Transducin/WD40 repeat-like superfamily protein
AT2G47830	1	Cation efflux family protein
AT2G47850	1	Zinc finger C-x8-C-x5-C-x3-H type family protein
AT2G47890	1	B-box type zinc finger protein with CCT domain
AT2G47990	1	transducin family protein / WD-40 repeat family protein
AT2G48010	1	receptor-like kinase in in flowers 3
AT2G48100	1	Exonuclease family protein
AT2G48110	1	reduced epidermal fluorescence 4
AT2G48120	1	pale cress protein (PAC)
AT3G01040	1	galacturonosyltransferase 13
AT3G01100	1	hypothetical protein 1
AT3G01150	1	polypyrimidine tract-binding protein 1
AT3G01160	1	NA
AT3G01170	1	Ribosomal protein L34e superfamily protein
AT3G01210	1	RNA-binding (RRM/RBD/RNP motifs) family protein
AT3G01319	1	NA
AT3G01400	1	ARM repeat superfamily protein
AT3G01430	1	NA
AT3G01435	1	Expressed protein
AT3G01510	1	like SEX4 1
AT3G01590	1	Galactose mutarotase-like superfamily protein
AT3G01610	1	cell division cycle 48C
AT3G01640	1	glucuronokinase G
AT3G01800	1	Ribosome recycling factor
AT3G01820	1	P-loop containing nucleoside triphosphate hydrolases superfamily protein
AT3G01890	1	SWIB/MDM2 domain superfamily protein
AT3G01920	1	DHBP synthase RibB-like alpha/beta domain
AT3G01930	1	Major facilitator superfamily protein
AT3G02065	1	P-loop containing nucleoside triphosphate hydrolases superfamily protein
AT3G02070	1	Cysteine proteinases superfamily protein
AT3G02130	1	receptor-like protein kinase 2
AT3G02140	1	AFP2 (ABI five-binding protein 2) family protein
AT3G02150	1	plastid transcription factor 1
AT3G02250	1	O-fucosyltransferase family protein
AT3G02260	1	auxin transport protein (BIG)
AT3G02280	1	Flavodoxin family protein
AT3G02300	1	Regulator of chromosome condensation (RCC1) family protein
AT3G02320	1	N2,N2-dimethylguanosine tRNA methyltransferase
AT3G02550	1	LOB domain-containing protein 41
AT3G02555	1	NA
AT3G02650	1	Tetratricopeptide repeat (TPR)-like superfamily protein
AT3G02740	1	Eukaryotic aspartyl protease family protein
AT3G02750	1	Protein phosphatase 2C family protein
AT3G02860	1	zinc ion binding
AT3G02920	1	Replication protein A, subunit RPA32
AT3G02990	1	heat shock transcription factor A1E
AT3G03020	1	NA
AT3G03050	1	cellulose synthase-like D3
AT3G03060	1	P-loop containing nucleoside triphosphate hydrolases superfamily protein
AT3G03110	1	exportin 1B
AT3G03120	1	ADP-ribosylation factor B1C
AT3G03140	1	Tudor/PWWP/MBT superfamily protein
AT3G03170	1	NA
AT3G03210	1	NA
AT3G03220	1	expansin A13
AT3G03305	1	Calcineurin-like metallo-phosphoesterase superfamily protein
AT3G03310	1	lecithin:cholesterol acyltransferase 3
AT3G03320	1	RNA-binding ASCH domain protein
AT3G03340	1	LUC7 related protein
AT3G03341	1	NA
AT3G03420	1	Ku70-binding family protein
AT3G03440	1	ARM repeat superfamily protein
AT3G03490	1	peroxin 19-1
AT3G03520	1	non-specific phospholipase C3
AT3G03550	1	RING/U-box superfamily protein
AT3G03610	1	ELMO/CED-12 family protein
AT3G03720	1	cationic amino acid transporter 4
AT3G03740	1	BTB-POZ and MATH domain 4
AT3G03790	1	ankyrin repeat family protein / regulator of chromosome condensation (RCC1) family protein
AT3G03810	1	O-fucosyltransferase family protein
AT3G03870	1	NA
AT3G03880	1	Protein of unknown function (DUF1639)
AT3G03900	1	adenosine-5'-phosphosulfate (APS) kinase 3
AT3G04000	1	NAD(P)-binding Rossmann-fold superfamily protein
AT3G04010	1	O-Glycosyl hydrolases family 17 protein
AT3G04060	1	NAC domain containing protein 46
AT3G04070	1	NAC domain containing protein 47
AT3G04460	1	peroxin-12
AT3G04520	1	threonine aldolase 2
AT3G04560	1	NA
AT3G04580	1	Signal transduction histidine kinase, hybrid-type, ethylene sensor
AT3G04590	1	AT hook motif DNA-binding family protein
AT3G04605	1	transposable element gene
AT3G04640	1	glycine-rich protein
AT3G04680	1	CLP-similar protein 3
AT3G04710	1	ankyrin repeat family protein
AT3G04740	1	RNA polymerase II transcription mediators
AT3G04770	1	40s ribosomal protein SA B
AT3G04854	1	NA
AT3G04930	1	DNA-binding storekeeper protein-related transcriptional regulator
AT3G05010	1	Protein of unknown function, transmembrane-40
AT3G05030	1	sodium hydrogen exchanger 2
AT3G05040	1	ARM repeat superfamily protein
AT3G05050	1	Protein kinase superfamily protein
AT3G05090	1	Transducin/WD40 repeat-like superfamily protein
AT3G05130	1	NA
AT3G05170	1	Phosphoglycerate mutase family protein
AT3G05200	1	RING/U-box superfamily protein
AT3G05210	1	nucleotide repair protein, putative
AT3G05250	1	RING/U-box superfamily protein
AT3G05510	1	Phospholipid/glycerol acyltransferase family protein
AT3G05570	1	NA
AT3G05580	1	Calcineurin-like metallo-phosphoesterase superfamily protein
AT3G05670	1	RING/U-box protein
AT3G05680	1	embryo defective 2016
AT3G05700	1	Drought-responsive family protein
AT3G05710	1	syntaxin of plants 43
AT3G05810	1	NA
AT3G05850	1	transposable element gene
AT3G05935	1	NA
AT3G05940	1	Protein of unknown function (DUF300)
AT3G05990	1	Leucine-rich repeat (LRR) family protein
AT3G06110	1	MAPK phosphatase 2
AT3G06150	1	NA
AT3G06180	1	Ribosomal protein L34e superfamily protein
AT3G06200	1	P-loop containing nucleoside triphosphate hydrolases superfamily protein
AT3G06240	1	F-box family protein
AT3G06250	1	FAR1-related sequence 7
AT3G06270	1	Protein phosphatase 2C family protein
AT3G06310	1	Cox19-like CHCH family protein
AT3G06410	1	Zinc finger C-x8-C-x5-C-x3-H type family protein
AT3G06480	1	DEAD box RNA helicase family protein
AT3G06500	1	Plant neutral invertase family protein
AT3G06530	1	ARM repeat superfamily protein
AT3G06540	1	Rab escort protein
AT3G06570	1	Galactose oxidase/kelch repeat superfamily protein
AT3G06620	1	PAS domain-containing protein tyrosine kinase family protein
AT3G06660	1	PAPA-1-like family protein / zinc finger (HIT type) family protein
AT3G06760	1	Drought-responsive family protein
AT3G06780	1	glycine-rich protein
AT3G06850	1	2-oxoacid dehydrogenases acyltransferase family protein
AT3G06940	1	transposable element gene
AT3G06960	1	pigment defective 320
AT3G07020	1	UDP-Glycosyltransferase superfamily protein
AT3G07080	1	EamA-like transporter family
AT3G07210	1	NA
AT3G07370	1	carboxyl terminus of HSC70-interacting protein
AT3G07400	1	lipase class 3 family protein
AT3G07440	1	NA
AT3G07565	1	Protein of unknown function (DUF3755)
AT3G07590	1	Small nuclear ribonucleoprotein family protein
AT3G07720	1	Galactose oxidase/kelch repeat superfamily protein
AT3G07740	1	homolog of yeast ADA2 2A
AT3G07750	1	3'-5'-exoribonuclease family protein
AT3G07800	1	Thymidine kinase
AT3G07870	1	F-box and associated interaction domains-containing protein
AT3G07890	1	Ypt/Rab-GAP domain of gyp1p superfamily protein
AT3G07940	1	Calcium-dependent ARF-type GTPase activating protein family
AT3G08505	1	zinc finger (CCCH-type/C3HC4-type RING finger) family protein
AT3G08620	1	RNA-binding KH domain-containing protein
AT3G08630	1	Protein of unknown function (DUF3411)
AT3G08710	1	thioredoxin H-type 9
AT3G08720	1	serine/threonine protein kinase 2
AT3G08760	1	Protein kinase superfamily protein
AT3G08780	1	NA
AT3G08910	1	DNAJ heat shock family protein
AT3G08950	1	electron transport SCO1/SenC family protein
AT3G08960	1	ARM repeat superfamily protein
AT3G08970	1	DNAJ heat shock N-terminal domain-containing protein
AT3G09000	1	proline-rich family protein
AT3G09030	1	BTB/POZ domain-containing protein
AT3G09070	1	Protein of unknown function (DUF740)
AT3G09085	1	Protein of unknown function (DUF962)
AT3G09180	1	NA
AT3G09320	1	DHHC-type zinc finger family protein
AT3G09480	1	Histone superfamily protein
AT3G09560	1	Lipin family protein
AT3G09670	1	Tudor/PWWP/MBT superfamily protein
AT3G09720	1	P-loop containing nucleoside triphosphate hydrolases superfamily protein
AT3G09760	1	RING/U-box superfamily protein
AT3G09880	1	Protein phosphatase 2A regulatory B subunit family protein
AT3G09890	1	Ankyrin repeat family protein
AT3G10030	1	aspartate/glutamate/uridylate kinase family protein
AT3G10070	1	TBP-associated factor 12
AT3G10110	1	Mitochondrial import inner membrane translocase subunit Tim17/Tim22/Tim23 family protein
AT3G10210	1	SEC14 cytosolic factor family protein / phosphoglyceride transfer family protein
AT3G10220	1	tubulin folding cofactor B
AT3G10250	1	Plant protein 1589 of unknown function
AT3G10300	1	Calcium-binding EF-hand family protein
AT3G10330	1	Cyclin-like family protein
AT3G10370	1	FAD-dependent oxidoreductase family protein
AT3G10390	1	Flavin containing amine oxidoreductase family protein
AT3G10400	1	RNA recognition motif and CCHC-type zinc finger domains containing protein
AT3G10450	1	serine carboxypeptidase-like 7
AT3G10480	1	NAC domain containing protein 50
AT3G10500	1	NAC domain containing protein 53
AT3G10530	1	Transducin/WD40 repeat-like superfamily protein
AT3G10540	1	3-phosphoinositide-dependent protein kinase
AT3G10550	1	Myotubularin-like phosphatases II superfamily
AT3G10620	1	nudix hydrolase homolog 26
AT3G10640	1	SNF7 family protein
AT3G10650	1	NA
AT3G10730	1	SAD1/UNC-84 domain protein 2
AT3G10800	1	Basic-leucine zipper (bZIP) transcription factor family protein
AT3G10915	1	Reticulon family protein
AT3G10980	1	PLAC8 family protein
AT3G11020	1	DRE/CRT-binding protein 2B
AT3G11030	1	TRICHOME BIREFRINGENCE-LIKE 32
AT3G11070	1	Outer membrane OMP85 family protein
AT3G11100	1	sequence-specific DNA binding transcription factors
AT3G11220	1	Paxneb protein-related
AT3G11270	1	Mov34/MPN/PAD-1 family protein
AT3G11290	1	NA
AT3G11320	1	Nucleotide-sugar transporter family protein
AT3G11340	1	UDP-Glycosyltransferase superfamily protein
AT3G11530	1	Vacuolar protein sorting 55 (VPS55) family protein
AT3G11540	1	Tetratricopeptide repeat (TPR)-like superfamily protein
AT3G11590	1	NA
AT3G11650	1	NDR1/HIN1-like 2
AT3G11690	1	NA
AT3G11760	1	NA
AT3G11880	1	Protein of unknown function DUF2359, transmembrane
AT3G11890	1	Sterile alpha motif (SAM) domain-containing protein
AT3G11900	1	aromatic and neutral transporter 1
AT3G11960	1	Cleavage and polyadenylation specificity factor (CPSF) A subunit protein
AT3G11964	1	RNA binding;RNA binding
AT3G12030	1	Protein of unknown function DUF106, transmembrane
AT3G12090	1	tetraspanin6
AT3G12140	1	Emsy N Terminus (ENT)/ plant Tudor-like domains-containing protein
AT3G12150	1	NA
AT3G12180	1	Cornichon family protein
AT3G12270	1	protein arginine methyltransferase 3
AT3G12280	1	retinoblastoma-related 1
AT3G12300	1	NA
AT3G12340	1	FKBP-like peptidyl-prolyl cis-trans isomerase family protein
AT3G12350	1	F-box family protein
AT3G12380	1	actin-related protein 5
AT3G12480	1	nuclear factor Y, subunit C11
AT3G12510	1	MADS-box family protein
AT3G12640	1	RNA binding (RRM/RBD/RNP motifs) family protein
AT3G12650	1	NA
AT3G12680	1	floral homeotic protein (HUA1)
AT3G12950	1	Trypsin family protein
AT3G12980	1	histone acetyltransferase of the CBP family 5
AT3G13060	1	evolutionarily conserved C-terminal region 5
AT3G13080	1	multidrug resistance-associated protein 3
AT3G13222	1	GBF-interacting protein 1
AT3G13224	1	RNA-binding (RRM/RBD/RNP motifs) family protein
AT3G13225	1	WW domain-containing protein
AT3G13240	1	NA
AT3G13275	1	NA
AT3G13290	1	varicose-related
AT3G13320	1	cation exchanger 2
AT3G13330	1	proteasome activating protein 200
AT3G13350	1	HMG (high mobility group) box protein with ARID/BRIGHT DNA-binding domain
AT3G13360	1	WPP domain interacting protein 3
AT3G13445	1	TATA binding protein 1
AT3G13530	1	mitogen-activated protein kinase kinase kinase 7
AT3G13550	1	Ubiquitin-conjugating enzyme family protein
AT3G13780	1	SMAD/FHA domain-containing protein
AT3G13800	1	Metallo-hydrolase/oxidoreductase superfamily protein
AT3G13845	1	NA
AT3G13860	1	heat shock protein 60-3A
AT3G13910	1	Protein of unknown function (DUF3511)
AT3G13940	1	DNA binding;DNA-directed RNA polymerases
AT3G13965	1	NA
AT3G14050	1	RELA/SPOT homolog 2
AT3G14075	1	Mono-/di-acylglycerol lipase, N-terminal;Lipase, class 3
AT3G14080	1	Small nuclear ribonucleoprotein family protein
AT3G14090	1	exocyst subunit exo70 family protein D3
AT3G14160	1	2-oxoglutarate-dependent dioxygenase family protein
AT3G14180	1	sequence-specific DNA binding transcription factors
AT3G14200	1	Chaperone DnaJ-domain superfamily protein
AT3G14205	1	Phosphoinositide phosphatase family protein
AT3G14270	1	phosphatidylinositol-4-phosphate 5-kinase family protein
AT3G14430	1	NA
AT3G14450	1	CTC-interacting domain 9
AT3G14560	1	NA
AT3G14590	1	Calcium-dependent lipid-binding (CaLB domain) family protein
AT3G14830	1	NA
AT3G14890	1	phosphoesterase
AT3G14900	1	NA
AT3G14910	1	NA
AT3G15010	1	RNA-binding (RRM/RBD/RNP motifs) family protein
AT3G15040	1	Protein of unknown function, DUF584
AT3G15060	1	RAB GTPase homolog A1G
AT3G15070	1	RING/U-box superfamily protein
AT3G15080	1	Polynucleotidyl transferase, ribonuclease H-like superfamily protein
AT3G15090	1	GroES-like zinc-binding alcohol dehydrogenase family protein
AT3G15150	1	RING/U-box superfamily protein
AT3G15180	1	ARM repeat superfamily protein
AT3G15210	1	ethylene responsive element binding factor 4
AT3G15290	1	3-hydroxyacyl-CoA dehydrogenase family protein
AT3G15350	1	Core-2/I-branching beta-1,6-N-acetylglucosaminyltransferase family protein
AT3G15351	1	NA
AT3G15352	1	cytochrome c oxidase 17
AT3G15380	1	Plasma-membrane choline transporter family protein
AT3G15430	1	Regulator of chromosome condensation (RCC1) family protein
AT3G15460	1	Ribosomal RNA processing Brix domain protein
AT3G15470	1	Transducin/WD40 repeat-like superfamily protein
AT3G15770	1	NA
AT3G15940	1	UDP-Glycosyltransferase superfamily protein
AT3G15970	1	NUP50 (Nucleoporin 50 kDa) protein
AT3G16050	1	pyridoxine biosynthesis 1.2
AT3G16100	1	RAB GTPase homolog G3C
AT3G16110	1	PDI-like 1-6
AT3G16200	1	NA
AT3G16330	1	NA
AT3G16500	1	phytochrome-associated protein 1
AT3G16530	1	Legume lectin family protein
AT3G16620	1	translocon outer complex protein 120
AT3G16740	1	F-box and associated interaction domains-containing protein
AT3G16785	1	phospholipase D P1
AT3G16800	1	Protein phosphatase 2C family protein
AT3G16810	1	pumilio 24
AT3G16870	1	GATA transcription factor 17
AT3G16990	1	Haem oxygenase-like, multi-helical
AT3G17110	1	NA
AT3G17205	1	ubiquitin protein ligase 6
AT3G17330	1	evolutionarily conserved C-terminal region 6
AT3G17450	1	hAT dimerisation domain-containing protein
AT3G17470	1	Ca2+-activated RelA/spot homolog
AT3G17520	1	Late embryogenesis abundant protein (LEA) family protein
AT3G17590	1	transcription regulatory protein SNF5, putative (BSH)
AT3G17611	1	RHOMBOID-like protein 14
AT3G17770	1	Dihydroxyacetone kinase
AT3G17860	1	jasmonate-zim-domain protein 3
AT3G17920	1	Outer arm dynein light chain 1 protein
AT3G18030	1	HAL3-like protein A
AT3G18040	1	MAP kinase 9
AT3G18160	1	peroxin 3-1
AT3G18230	1	Octicosapeptide/Phox/Bem1p family protein
AT3G18240	1	Ribosomal protein S24/S35, mitochondrial
AT3G18295	1	Protein of unknown function (DUF1639)
AT3G18350	1	Plant protein of unknown function (DUF639)
AT3G18370	1	C2 domain-containing protein
AT3G18380	1	sequence-specific DNA binding transcription factors;sequence-specific DNA binding
AT3G18440	1	aluminum-activated malate transporter 9
AT3G18480	1	CCAAT-displacement protein alternatively spliced product
AT3G18500	1	DNAse I-like superfamily protein
AT3G18520	1	histone deacetylase 15
AT3G18580	1	Nucleic acid-binding, OB-fold-like protein
AT3G18640	1	Zinc finger C-x8-C-x5-C-x3-H type family protein
AT3G18690	1	MAP kinase substrate 1
AT3G18870	1	Mitochondrial transcription termination factor family protein
AT3G18940	1	clast3-related
AT3G19120	1	PIF / Ping-Pong family of plant transposases
AT3G19150	1	KIP-related protein 6
AT3G19190	1	autophagy 2
AT3G19220	1	protein disulfide isomerases
AT3G19240	1	Vacuolar import/degradation, Vid27-related protein
AT3G19260	1	LAG1 homologue 2
AT3G19290	1	ABRE binding factor 4
AT3G19515	1	NA
AT3G19540	1	Protein of unknown function (DUF620)
AT3G19570	1	Family of unknown function (DUF566)
AT3G19580	1	zinc-finger protein 2
AT3G19640	1	magnesium transporter 4
AT3G19670	1	pre-mRNA-processing protein 40B
AT3G19680	1	Protein of unknown function (DUF1005)
AT3G19740	1	P-loop containing nucleoside triphosphate hydrolases superfamily protein
AT3G19830	1	Calcium-dependent lipid-binding (CaLB domain) family protein
AT3G19840	1	pre-mRNA-processing protein 40C
AT3G19870	1	NA
AT3G19895	1	RING/U-box superfamily protein
AT3G19950	1	RING/U-box superfamily protein
AT3G19970	1	alpha/beta-Hydrolases superfamily protein
AT3G19990	1	NA
AT3G20020	1	protein arginine methyltransferase 6
AT3G20250	1	pumilio 5
AT3G20300	1	Protein of unknown function (DUF3537)
AT3G20310	1	ethylene response factor 7
AT3G20340	1	NA
AT3G20430	1	NA
AT3G20490	1	NA
AT3G20550	1	SMAD/FHA domain-containing protein
AT3G20630	1	ubiquitin-specific protease 14
AT3G20650	1	mRNA capping enzyme family protein
AT3G20660	1	organic cation/carnitine transporter4
AT3G20720	1	NA
AT3G21060	1	Transducin/WD40 repeat-like superfamily protein
AT3G21100	1	RNA-binding (RRM/RBD/RNP motifs) family protein
AT3G21140	1	Pyridoxamine 5'-phosphate oxidase family protein
AT3G21160	1	alpha-mannosidase 2
AT3G21175	1	ZIM-like 1
AT3G21220	1	MAP kinase kinase 5
AT3G21290	1	dentin sialophosphoprotein-related
AT3G21430	1	DNA binding
AT3G21540	1	transducin family protein / WD-40 repeat family protein
AT3G21640	1	FKBP-type peptidyl-prolyl cis-trans isomerase family protein
AT3G21650	1	Protein phosphatase 2A regulatory B subunit family protein
AT3G21805	1	snoRNA
AT3G22220	1	hAT transposon superfamily
AT3G22260	1	Cysteine proteinases superfamily protein
AT3G22270	1	Topoisomerase II-associated protein PAT1
AT3G22430	1	NA
AT3G22590	1	PLANT HOMOLOGOUS TO PARAFIBROMIN
AT3G22680	1	RNA-DIRECTED DNA METHYLATION 1
AT3G22942	1	G-protein gamma subunit 2
AT3G22980	1	Ribosomal protein S5/Elongation factor G/III/V family protein
AT3G22990	1	ARM repeat superfamily protein
AT3G23180	1	HR-like lesion-inducing protein-related
AT3G23290	1	Protein of unknown function (DUF640)
AT3G23340	1	casein kinase I-like 10
AT3G23540	1	alpha/beta-Hydrolases superfamily protein
AT3G23560	1	MATE efflux family protein
AT3G23605	1	Ubiquitin-like superfamily protein
AT3G23660	1	Sec23/Sec24 protein transport family protein
AT3G23710	1	Tic22-like family protein
AT3G23790	1	AMP-dependent synthetase and ligase family protein
AT3G23900	1	RNA recognition motif (RRM)-containing protein
AT3G23910	1	NA
AT3G23980	1	BLISTER
AT3G24010	1	RING/FYVE/PHD zinc finger superfamily protein
AT3G24030	1	hydroxyethylthiazole kinase family protein
AT3G24070	1	Zinc knuckle (CCHC-type) family protein
AT3G24150	1	NA
AT3G24200	1	FAD/NAD(P)-binding oxidoreductase family protein
AT3G24315	1	Sec20 family protein
AT3G24490	1	Alcohol dehydrogenase transcription factor Myb/SANT-like family protein
AT3G24530	1	AAA-type ATPase family protein / ankyrin repeat family protein
AT3G24730	1	mRNA splicing factor, thioredoxin-like U5 snRNP
AT3G24740	1	Protein of unknown function (DUF1644)
AT3G24800	1	proteolysis 1
AT3G24860	1	Homeodomain-like superfamily protein
AT3G25110	1	fatA acyl-ACP thioesterase
AT3G25545	1	NA
AT3G25580	1	Thioredoxin superfamily protein
AT3G25710	1	basic helix-loop-helix 32
AT3G25840	1	Protein kinase superfamily protein
AT3G25870	1	NA
AT3G25900	1	Homocysteine S-methyltransferase family protein
AT3G25940	1	TFIIB zinc-binding protein
AT3G26000	1	Ribonuclease inhibitor
AT3G26020	1	Protein phosphatase 2A regulatory B subunit family protein
AT3G26080	1	plastid-lipid associated protein PAP / fibrillin family protein
AT3G26290	1	cytochrome P450, family 71, subfamily B, polypeptide 26
AT3G26340	1	N-terminal nucleophile aminohydrolases (Ntn hydrolases) superfamily protein
AT3G26360	1	Ribosomal protein S21 family protein
AT3G26400	1	eukaryotic translation initiation factor 4B1
AT3G26410	1	methyltransferases;nucleic acid binding
AT3G26600	1	armadillo repeat only 4
AT3G26640	1	Transducin/WD40 repeat-like superfamily protein
AT3G26670	1	Protein of unknown function (DUF803)
AT3G26680	1	DNA repair metallo-beta-lactamase family protein
AT3G26910	1	hydroxyproline-rich glycoprotein family protein
AT3G26950	1	NA
AT3G26980	1	membrane-anchored ubiquitin-fold protein 4 precursor
AT3G26990	1	ENTH/VHS family protein
AT3G27010	1	TEOSINTE BRANCHED 1, cycloidea, PCF (TCP)-domain family protein 20
AT3G27100	1	NA
AT3G27110	1	Peptidase family M48 family protein
AT3G27190	1	uridine kinase-like 2
AT3G27220	1	Galactose oxidase/kelch repeat superfamily protein
AT3G27260	1	global transcription factor group E8
AT3G27320	1	alpha/beta-Hydrolases superfamily protein
AT3G27520	1	NA
AT3G27530	1	golgin candidate 6
AT3G27610	1	Nucleotidylyl transferase superfamily protein
AT3G27630	1	NA
AT3G27670	1	ARM repeat superfamily protein
AT3G27700	1	zinc finger (CCCH-type) family protein / RNA recognition motif (RRM)-containing protein
AT3G27930	1	NA
AT3G27990	1	other RNA
AT3G27997	1	NA
AT3G28340	1	galacturonosyltransferase-like 10
AT3G28430	1	NA
AT3G28450	1	Leucine-rich repeat protein kinase family protein
AT3G28670	1	oxidoreductase, zinc-binding dehydrogenase family protein
AT3G28970	1	Domain of unknown function (DUF298)
AT3G29090	1	pectin methylesterase 31
AT3G29170	1	Eukaryotic protein of unknown function (DUF872)
AT3G29310	1	calmodulin-binding protein-related
AT3G29400	1	exocyst subunit exo70 family protein E1
AT3G29770	1	methyl esterase 11
AT3G29810	1	COBRA-like protein 2 precursor
AT3G30180	1	brassinosteroid-6-oxidase 2
AT3G30380	1	alpha/beta-Hydrolases superfamily protein
AT3G42150	1	NA
AT3G42630	1	Pentatricopeptide repeat (PPR) superfamily protein
AT3G43220	1	Phosphoinositide phosphatase family protein
AT3G43230	1	RING/FYVE/PHD-type zinc finger family protein
AT3G43240	1	ARID/BRIGHT DNA-binding domain-containing protein
AT3G43430	1	RING/U-box superfamily protein
AT3G43440	1	jasmonate-zim-domain protein 11
AT3G43510	1	transposable element gene
AT3G43590	1	zinc knuckle (CCHC-type) family protein
AT3G43690	1	transposable element gene
AT3G43700	1	BTB-POZ and MATH domain 6
AT3G44200	1	NIMA (never in mitosis, gene A)-related 6
AT3G44260	1	Polynucleotidyl transferase, ribonuclease H-like superfamily protein
AT3G44300	1	nitrilase 2
AT3G44370	1	Membrane insertion protein, OxaA/YidC with tetratricopeptide repeat domain
AT3G44600	1	cyclophilin71
AT3G44680	1	histone deacetylase 9
AT3G44820	1	Phototropic-responsive NPH3 family protein
AT3G45020	1	Ribosomal L18p/L5e family protein
AT3G45040	1	phosphatidate cytidylyltransferase family protein
AT3G45090	1	P-loop containing nucleoside triphosphate hydrolases superfamily protein
AT3G45100	1	UDP-Glycosyltransferase superfamily protein
AT3G45260	1	C2H2-like zinc finger protein
AT3G45300	1	isovaleryl-CoA-dehydrogenase
AT3G45443	1	NA
AT3G45620	1	Transducin/WD40 repeat-like superfamily protein
AT3G45630	1	RNA binding (RRM/RBD/RNP motifs) family protein
AT3G45740	1	hydrolase family protein / HAD-superfamily protein
AT3G45830	1	NA
AT3G45900	1	Ribonuclease P protein subunit P38-related
AT3G46200	1	nudix hydrolase homolog 9
AT3G46620	1	zinc finger (C3HC4-type RING finger) family protein
AT3G46670	1	UDP-glucosyl transferase 76E11
AT3G46980	1	phosphate transporter 4;3
AT3G47060	1	FTSH protease 7
AT3G47080	1	Tetratricopeptide repeat (TPR)-like superfamily protein
AT3G47120	1	RNA recognition motif (RRM)-containing protein
AT3G47347	1	snoRNA
AT3G47510	1	NA
AT3G47550	1	RING/FYVE/PHD zinc finger superfamily protein
AT3G47610	1	transcription regulators;zinc ion binding
AT3G47630	1	NA
AT3G47730	1	ATP-binding cassette A2
AT3G47850	1	NA
AT3G47910	1	Ubiquitin carboxyl-terminal hydrolase-related protein
AT3G47990	1	SUGAR-INSENSITIVE 3
AT3G48020	1	NA
AT3G48050	1	BAH domain ;TFIIS helical bundle-like domain
AT3G48060	1	BAH domain ;TFIIS helical bundle-like domain
AT3G48195	1	Phox (PX) domain-containing protein
AT3G48330	1	protein-l-isoaspartate methyltransferase 1
AT3G48380	1	Peptidase C78, ubiquitin fold modifier-specific peptidase 1/ 2
AT3G48430	1	relative of early flowering 6
AT3G48800	1	Sterile alpha motif (SAM) domain-containing protein
AT3G48820	1	Glycosyltransferase family 29 (sialyltransferase) family protein
AT3G48860	1	NA
AT3G48880	1	RNI-like superfamily protein
AT3G49180	1	Transducin/WD40 repeat-like superfamily protein
AT3G49210	1	O-acyltransferase (WSD1-like) family protein
AT3G49240	1	Pentatricopeptide repeat (PPR) superfamily protein
AT3G49310	1	Major facilitator superfamily protein
AT3G49320	1	Metal-dependent protein hydrolase
AT3G49530	1	NAC domain containing protein 62
AT3G49590	1	Autophagy-related protein 13
AT3G49601	1	NA
AT3G49640	1	Aldolase-type TIM barrel family protein
AT3G49645	1	NA
AT3G49880	1	glycosyl hydrolase family protein 43
AT3G50060	1	myb domain protein 77
AT3G50080	1	VIER F-box proteine 2
AT3G50340	1	NA
AT3G50350	1	Protein of unknown function (DUF1685)
AT3G50410	1	OBF binding protein 1
AT3G50550	1	NA
AT3G50650	1	GRAS family transcription factor
AT3G50860	1	Clathrin adaptor complex small chain family protein
AT3G50910	1	NA
AT3G50920	1	Phosphatidic acid phosphatase (PAP2) family protein
AT3G50960	1	phosducin-like protein 3 homolog
AT3G51040	1	RTE1-homolog
AT3G51090	1	Protein of unknown function (DUF1640)
AT3G51100	1	NA
AT3G51110	1	Tetratricopeptide repeat (TPR)-like superfamily protein
AT3G51120	1	DNA binding;zinc ion binding;nucleic acid binding;nucleic acid binding
AT3G51390	1	DHHC-type zinc finger family protein
AT3G51580	1	NA
AT3G51620	1	PAP/OAS1 substrate-binding domain superfamily
AT3G51650	1	NA
AT3G51770	1	tetratricopeptide repeat (TPR)-containing protein
AT3G51790	1	transmembrane protein G1P-related 1
AT3G51830	1	SAC domain-containing protein 8
AT3G51890	1	Clathrin light chain protein
AT3G51910	1	heat shock transcription factor A7A
AT3G51980	1	ARM repeat superfamily protein
AT3G51990	1	Protein kinase superfamily protein
AT3G52030	1	F-box family protein with WD40/YVTN repeat doamin
AT3G52050	1	5'-3' exonuclease family protein
AT3G52100	1	RING/FYVE/PHD-type zinc finger family protein
AT3G52105	1	NA
AT3G52190	1	phosphate transporter traffic facilitator1
AT3G52240	1	NA
AT3G52250	1	Duplicated homeodomain-like superfamily protein
AT3G52280	1	general transcription factor group E6
AT3G52400	1	syntaxin of plants 122
AT3G52660	1	RNA-binding (RRM/RBD/RNP motifs) family protein
AT3G52710	1	NA
AT3G52760	1	Integral membrane Yip1 family protein
AT3G52890	1	KCBP-interacting protein kinase
AT3G52950	1	CBS / octicosapeptide/Phox/Bemp1 (PB1) domains-containing protein
AT3G53000	1	phloem protein 2-A15
AT3G53030	1	ser/arg-rich protein kinase 4
AT3G53120	1	Modifier of rudimentary (Mod(r)) protein
AT3G53230	1	ATPase, AAA-type, CDC48 protein
AT3G53340	1	nuclear factor Y, subunit B10
AT3G53370	1	S1FA-like DNA-binding protein
AT3G53390	1	Transducin/WD40 repeat-like superfamily protein
AT3G53410	1	RING/U-box superfamily protein
AT3G53490	1	NA
AT3G53570	1	FUS3-complementing gene 1
AT3G53700	1	Pentatricopeptide repeat (PPR) superfamily protein
AT3G53880	1	NAD(P)-linked oxidoreductase superfamily protein
[truncated: 31,324 more rows]
