# Supplementary material for: Genomic and epigenomic determinants of heat stress-induced transcriptional memory in Arabidopsis
Source: Genome Biol. 2023 May 30;24:129. doi: 10.1186/s13059-023-02970-5 (PMC10230730; doi:10.1186/s13059-023-02970-5)
Supplement: Supplementary file 6 — Additional file 6: Supplementary Data 5. Venn overlap gene list. [file 13059_2023_2970_MOESM6_ESM.xlsx]

## Sheet: overlap with 111
id	Short_description
AT1G03070	Bax inhibitor-1 family protein
AT1G16030	heat shock protein 70B
AT1G52560	HSP20-like chaperones superfamily protein
AT1G53540	HSP20-like chaperones superfamily protein
AT1G71000	Chaperone DnaJ-domain superfamily protein
AT2G29500	HSP20-like chaperones superfamily protein
AT2G32120	heat-shock protein 70T-2
AT2G40340	Integrase-type DNA-binding superfamily protein
AT2G46240	BCL-2-associated athanogene 6
AT2G47180	galactinol synthase 1
AT3G09640	ascorbate peroxidase 2
AT3G46230	heat shock protein 17.4
AT4G10250	HSP20-like chaperones superfamily protein
AT4G21320	Aldolase-type TIM barrel family protein
AT4G27670	heat shock protein 21
AT5G10695	NA
AT5G12020	17.6 kDa class II heat shock protein
AT5G12030	heat shock protein 17.6A
AT5G25450	Cytochrome bd ubiquinol oxidase, 14kDa subunit
AT5G37670	HSP20-like chaperones superfamily protein
AT5G48570	FKBP-type peptidyl-prolyl cis-trans isomerase family protein
AT5G59720	heat shock protein 18.2

## Sheet: overlap with 110
id	Short_description
AT1G07400	HSP20-like chaperones superfamily protein
AT1G54050	HSP20-like chaperones superfamily protein
AT1G59860	HSP20-like chaperones superfamily protein
AT1G74310	heat shock protein 101
AT2G20560	DNAJ heat shock family protein
AT2G22240	myo-inositol-1-phosphate synthase 2
AT2G26150	heat shock transcription factor A2
AT3G28210	zinc finger (AN1-like) family protein
AT4G12400	stress-inducible protein, putative
AT4G25200	mitochondrion-localized small heat shock protein 23.6
AT5G52640	heat shock protein 90.1
AT5G64510	NA
AT5G64750	Integrase-type DNA-binding superfamily protein

## Sheet: overlap with 100
id	Short_description
AT1G30070	SGS domain-containing protein
AT3G09350	Fes1A
AT3G12580	heat shock protein 70
AT5G51440	HSP20-like chaperones superfamily protein

## Sheet: known motifs 22 vs. rest 111
Rank	Name	P-value	log P-pvalue	q-value (Benjamini)	# Target Sequences with Motif	% of Targets Sequences with Motif	# Background Sequences with Motif	% of Background Sequences with Motif
1	AT2G01818(PLATZ)/col-AT2G01818-DAP-Seq(GSE60143)/Homer	1e-07	-18.04	0	15	68.18%	19.8	14.96%
2	HSF7(HSF)/colamp-HSF7-DAP-Seq(GSE60143)/Homer	1e-06	-15.21	0.0001	17	77.27%	32.8	24.78%
3	AT1G23810(Orphan)/col-AT1G23810-DAP-Seq(GSE60143)/Homer	1e-06	-14.13	0.0002	6	27.27%	2.7	2.07%
4	HSFA1E(HSF)/col-HSFA1E-DAP-Seq(GSE60143)/Homer	1e-06	-13.86	0.0002	11	50.00%	12.2	9.22%
5	HSFC1(HSF)/col-HSFC1-DAP-Seq(GSE60143)/Homer	1e-05	-12.57	0.0007	16	72.73%	33.3	25.16%
6	AGL95(ND)/col-AGL95-DAP-Seq(GSE60143)/Homer	1e-05	-12.48	0.0007	12	54.55%	17.3	13.06%
7	HSF6(HSF)/col-HSF6-DAP-Seq(GSE60143)/Homer	1e-05	-12.21	0.0007	13	59.09%	21.7	16.45%
8	AT3G09735(S1Falike)/col-AT3G09735-DAP-Seq(GSE60143)/Homer	0.0001	-11	0.0021	18	81.82%	48.8	36.92%
9	HRE(HSF)/Striatum-HSF1-ChIP-Seq(GSE38000)/Homer	0.0001	-9.965	0.0053	14	63.64%	30.5	23.09%
10	HSFA6A(HSF)/col-HSFA6A-DAP-Seq(GSE60143)/Homer	0.001	-9.066	0.0116	5	22.73%	3	2.30%
11	HSFB4(HSF)/col-HSFB4-DAP-Seq(GSE60143)/Homer	0.001	-8.945	0.0119	6	27.27%	5.6	4.23%
12	HSF3(HSF)/colamp-HSF3-DAP-Seq(GSE60143)/Homer	0.001	-8.787	0.0128	21	95.45%	78.8	59.62%
13	HSFA6B(HSF)/colamp-HSFA6B-DAP-Seq(GSE60143)/Homer	0.001	-8.261	0.02	19	86.36%	64.1	48.51%
14	ZBTB12(Zf)/HEK293-ZBTB12.GFP-ChIP-Seq(GSE58341)/Homer	0.001	-7.668	0.0336	7	31.82%	9.9	7.52%
15	CEBP:CEBP(bZIP)/MEF-Chop-ChIP-Seq(GSE35681)/Homer	0.001	-7.417	0.0336	3	13.64%	0.4	0.32%
16	ETS(ETS)/Promoter/Homer	0.001	-7.417	0.0336	3	13.64%	0	0.00%
17	AT1G10720(BSD)/col-AT1G10720-DAP-Seq(GSE60143)/Homer	0.001	-7.417	0.0336	3	13.64%	0.9	0.70%
18	AT5G59990(C2C2COlike)/colamp-AT5G59990-DAP-Seq(GSE60143)/Homer	0.001	-7.417	0.0336	3	13.64%	1.8	1.39%
19	ZML1(C2C2gata)/colamp-ZML1-DAP-Seq(GSE60143)/Homer	0.01	-6.567	0.0744	4	18.18%	3.4	2.57%
20	PCF/Arabidopsis-Promoters/Homer	0.01	-6.134	0.109	12	54.55%	32.1	24.30%
21	MYB83(MYB)/colamp-MYB83-DAP-Seq(GSE60143)/Homer	0.01	-5.976	0.1216	16	72.73%	54.5	41.20%
22	HNF4a(NR),DR1/HepG2-HNF4a-ChIP-Seq(GSE25021)/Homer	0.01	-5.927	0.122	5	22.73%	6.8	5.17%
23	Jun-AP1(bZIP)/K562-cJun-ChIP-Seq(GSE31477)/Homer	0.01	-5.445	0.181	3	13.64%	2.6	1.96%
24	PAX3:FKHR-fusion(Paired,Homeobox)/Rh4-PAX3:FKHR-ChIP-Seq(GSE19063)/Homer	0.01	-5.445	0.181	3	13.64%	3	2.24%
25	MYB58(MYB)/colamp-MYB58-DAP-Seq(GSE60143)/Homer	0.01	-5.412	0.181	9	40.91%	21.8	16.52%
26	MYB17(MYB)/colamp-MYB17-DAP-Seq(GSE60143)/Homer	0.01	-4.743	0.3245	4	18.18%	5.7	4.27%
27	MYB40(MYB)/col-MYB40-DAP-Seq(GSE60143)/Homer	0.01	-4.743	0.3245	4	18.18%	5.8	4.42%
